# Supplementary material for: Inhibition of GPR68 induces ferroptosis in diffuse intrinsic pontine gliomas
Source: Front Oncol. 2026 May 13;16:1808752. doi: 10.3389/fonc.2026.1808752 (PMC13212223; doi:10.3389/fonc.2026.1808752)
Supplement: Supplementary file 3 [file Table1.xlsx]

## Sheet: Figure 1A
U138		U138
GAPDH Ct		GPR68 Ct
Control		Control
32.2843		34.7102
32.4795		34.8353
32.7276		34.9959
U87		U87
GAPDH Ct		GPR68 Ct
Control		Control
34.7264		31.4421
35.0529		31.8376
35.3195		32.207
NHA			NHA
GAPDH Ct			GPR68 Ct
TSM	TSM + 5% FBS		TSM	TSM + 5% FBS
37.7178	32.3715		34.8018	32.168
38.0504	32.3884		35.1543	32.2545
38.0905	32.4094		35.2383	32.3396
SF7761			SF7761
GAPDH Ct			GPR68 Ct
TSM	TSM + 5% FBS		TSM	TSM + 5% FBS
39.1054	37.768		33.8784	35.2388
39.3871	37.8392		34.0414	35.255
39.529	37.8785		34.9654	35.371
DIPG36			DIPG36
GAPDH Ct			GPR68 Ct
TSM	TSM + 5% FBS		TSM	TSM + 5% FBS
33.4906	32.0377		31.7192	32.2159
33.706	32.2566		31.8072	32.3328
33.7795	32.7054		31.8369	32.4497
DIPG007			DIPG007
GAPDH Ct			GPR68 Ct
TSM	TSM + 5% FBS		TSM	TSM + 5% FBS
35.4093	37.042		33.6027	35.2819
35.5841	37.6032		33.775	35.6672
35.6912	37.6613		33.9044	35.6891

## Sheet: Figure 1B-E
NHA
OGM (µM)	0.0001	0.05	0.1	0.25	0.5	1	2	3	5	10	20	40
TSM	2346390	2716380	1924860	1896280	1619980	1341290	799736	631370	429929	258131	259935	244417
	1958590	1974120	2012490	1528090	1580980	1178290	942245	552417	459073	272994	239099	296191
	1946300	1965870	2045640	1465940	1509080	1110560	841551	571927	415832	280236	295108	300903
	2023080	2138310	1994280	1739730	1458880	1516930	836217	540631	437824	286112	313514	264713
N5 media	551570	507112	558280	511842	462084	555694	411560	431650	173172	171138	118793	22628
	526139	472538	554340	456600	447646	519021	521093	474361	183492	171274	135432	22128
	504994	470228	463215	550808	543065	498113	591960	411677	181952	188231	132301	23597
	478268	425862	521346	439980	520402	568108	593502	408393	151345	163813	118521	20704.3
SF7761
OGM (µM)	0.0001	0.05	0.1	0.25	0.5	1	2	3	5	10	20	40
TSM	745579	637010	682967	540349	382803	156196	131143	128613	94758.4	51376.5	32449.3	8849.52
	605834	704259	715374	592559	429078	179724	145871	138973	101360	54302.4	36323.3	9691.23
	626326	732841	704937	619210	434529	184057	157654	139120	105526	54388.8	36716.6	9445.01
	632743	742332	702368	611806	412977	173973	146146	154535	99105	53042.3	34748.3	9515.07
N5 media	409463	387304	393152	419043	246683	209803	200195	181646	178841	166181	193960	220944
	393083	393472	399401	403106	244085	211440	205251	170407	178163	160640	205081	236876
	416181	423647	408412	391358	235615	207239	199823	183014	193785	182219	200667	223601
	401868	400317	380589	433090	268061	207061	203120	202202	203005	190051	223768	231287
DIPG36
OGM (µM)	0.0001	0.05	0.1	0.25	0.5	1	2	3	5	10	20	40
TSM	2948460	2515490	2171040	2097170	1943170	1180410	1010410	906251	706945	696533	470111	333406
	2863800	2712860	1979720	1870550	1507900	1301020	971397	962897	732868	706166	496872	353560
	2711840	2733120	2284350	2230910	1906810	1274940	1112870	968070	673251	736571	514392	377226
	2863360	2800310	2440310	2204480	2012430	1342670	1100530	1047060	758584	716113	532594	367900
N5 media	3442170	3844820	3767450	3568390	3323590	2380970	2053070	2307750	2113180	2076170	2309570	1930560
	3819510	4255140	4169610	3960520	3506380	3002030	2206270	2221850	2232740	2026740	2207230	2220990
	3866750	4100540	3865350	3727280	3584300	2875860	2205280	1975530	2108400	2148500	2386420	1787770
	3529730	3915910	3803860	3549190	3759720	2716020	1976020	2018980	2113300	2196750	1936610	1994290
DIPG007
OGM (µM)	0.0001	0.05	0.1	0.25	0.5	1	2	3	5	10	20	40
TSM	1038280	1083360	911011	902780	699601	780674	497893	459264	308005	230202	83271.1	115009
	1020200	978416	994943	1042710	693610	681953	527427	452902	307041	232250	85376.5	118103
	1047810	996790	1044940	1063710	734793	688132	508880	425432	313475	234057	85888.6	120276
	834165	947276	990482	997307	784596	695639	517853	446277	304652	222533	85384.5	111282
N5 media	1490450	1579390	1519710	1460610	1189100	1053080	886855	705937	646404	652971	633113	624941
	1511350	1575290	1477060	1430990	1150900	1087470	890678	648120	585449	651610	648716	661089
	1509490	1428140	1451940	1383310	1054800	1039060	869347	686683	659467	661154	684068	716994
	1591660	1481280	1432380	1569450	1178270	1001320	866891	683233	651964	682541	684897	657124

## Sheet: Figure 2A
NHA						NHA
24 hours		72 hours
GFP+ cells	Total cells	GFP+ cells	Total cells
364	836	28	116
162	979	103	426
86	504	2	104
76	475	16	108
41	187	545	6823
SF7761						SF7761
24 hours		72 hours
GFP+ cells	Total cells	GFP+ cells	Total cells
1271	3394	2	102
26	102	3	107
874	3841	5	126
1727	2817	0	129
67	447	21	231
DIPG36						DIPG36
24 hours		72 hours
GFP+ cells	Total cells	GFP+ cells	Total cells
29	337	25	489
13	305	163	1021
21	292	3	179
12	134	1179	3853
38	423	1	574
DIPG007						DIPG007
24 hours		72 hours
GFP+ cells	Total cells	GFP+ cells	Total cells
540	2321	40	190
120	778	50	183
179	1041	0	116
110	504	1017	3299
12	101	340	2048

## Sheet: Figure 2B
NHA
ORF stuffer	hGPR68
1241.07	3029.41
1534.11	3270.48
1486.1	3034.41
1429.09	2961.39
SF7761
ORF stuffer	hGPR68
9602.15	31038.3
10527	35497.6
10912.4	35876.8
10765.2	35467.5
DIPG36
ORF stuffer	hGPR68
475869	727588
542277	718619
501731	704600
514663	738055
DIPG007
ORF stuffer	hGPR68
1954550	2688960
2239990	3040970
2150560	3109450
2231900	3084270

## Sheet: Figure 2C-F
NHA					SF7761					DIPG36					DIPG007
WT	NT-shRNA	shRNA#1	shRNA#2		WT	NT-shRNA	shRNA#1	shRNA#2		WT	NT-shRNA	shRNA#1	shRNA#2		WT	NT-shRNA	shRNA#1	shRNA#2
5006870	5155290	3255910	3989920		34940	33536.5	3930.7	4686.99		1027470	1053950	513605	780230		9558340	8629430	4366550	4473070
5552280	5939020	3904080	4673850		37243.4	35594.9	3990.72	4927.09		1077380	1159800	560039	942560		8406310	9123060	4654350	4700710
5568330	5230170	4124450	4862090		36078.6	35860.8	4038.73	5522.37		1185760	1190850	573919	982640		8310720	9079210	4838980	4789840
5649000	5292960	4136560	4026330		37914	36537	4983.12	6087.67		1123750	1218680	478464	920430		8342650	9299460	4717290	4859850
NHA					SF7761					DIPG36					DIPG007
GAPDH Ct					GAPDH Ct					GAPDH Ct					GAPDH Ct
WT	NT-shRNA	shRNA#1	shRNA#2		WT	NT-shRNA	shRNA#1	shRNA#2		WT	NT-shRNA	shRNA#1	shRNA#2		WT	NT-shRNA	shRNA#1	shRNA#2
32.3561	33.1585	33.4268	33.9993		34.2168	35.3725	34.8493	34.599		33.0756	32.7928	35.1809	35.3388		32.8406	32.3688	33.0512	32.8891
32.6308	33.3799	33.4392	34.2088		34.9817	35.4929	34.9662	34.6536		33.734	32.9808	35.4507	35.4223		33.2897	32.58	33.1161	32.9657
32.7792	33.4205	33.5541	34.2304		34.994	35.5771	35.3919	34.8269		33.9837	33.0793	35.5021	35.5401		34.356	32.9345	33.3893	33.8427
NHA					SF7761					DIPG36					DIPG007
GPR68 Ct					GPR68 Ct					GPR68 Ct					GPR68 Ct
WT	NT-shRNA	shRNA#1	shRNA#2		WT	NT-shRNA	shRNA#1	shRNA#2		WT	NT-shRNA	shRNA#1	shRNA#2		WT	NT-shRNA	shRNA#1	shRNA#2
31.7133	32.4509	36.0575	36.4785		40.6649	41.3558	44.2805	41.6444		33.0963	32.6086	37.2365	37.2477		35.1677	34.7527	36.5128	36.5574
32.0303	32.4511	36.2533	36.5889		41.3013	41.8076	44.3217	41.8548		33.5957	32.6362	37.5099	37.2667		35.8535	35.1034	36.6679	36.5688
32.6046	33.0233	36.2552	36.6292		41.2791	41.8767	44.3271	42.1323		33.6733	32.7835	37.592	37.3345		36.7622	35.1465	36.7029	36.9088

## Sheet: Figure 3A
NHA					SF7761					DIPG36					DIPG007					NHA	DMSO			2 µM OGM
DMSO		2 µM OGM			DMSO		2 µM OGM			DMSO		2 µM OGM			DMSO		2 µM OGM			RFP
GFP	RFP	GFP	RFP		GFP	RFP	GFP	RFP		GFP	RFP	GFP	RFP		GFP	RFP	GFP	RFP
2233702	2363473	2699276	906276		10117031	54353802	1132644	1670526		5753979	17044696	1368428	1614890		4785770	36017359	5268499	6375866
2529326	3098941	19842537	6499280		2182916	5029704	984638	2469686		2891682	8898081	7764456	8898142		8875653	40743726	10935388	12928341
1295210	1785219	6487929	2133734		347826	1073227	5137910	9807976		13945652	45271635	1814799	2152911		1255373	9478415	1360760	2631583
2285839	2982447	19295800	9025029		3760225	15519708	1281397	1569095		4862798	15471958	935423	1832436		2011378	11641198	1499998	2644345
2142881	2790769	3600416	1136167		449820	1170033	552467	3832002		17795312	64242983	3104654	2901406		760806	4781191	556248	1165662
2676826	3663850	8792376	2916519		3574674	17932406	8312305	44966309		12586375	49052078	6717546	6248310		1242684	7426078	361931	656310
958330	1153886	4019866	1480239		670676	3161539	1732678	3408985		1462205	4146110	1290093	1400081		3465444	26399582	15729918	35140719
792850	1043124	7172055	2057767		1730943	7297701	2023936	10276031		9807558	31427046	3704581	3016603		4488131	33582044	11149749	23847805		GFP
2399915	2874664	7024803	2582677		1227734	3969151	8431177	39365839		33414942	126840720	3200933	5677187		3598978	28946953	1648443	2088343
1901265	2321342	3828791	1104691		4046535	18030375	935795	2017510		19037858	64730806	2584399	2424591		12156368	86247430	14950070	26447906
1040618	1367926	13064190	4435941		3969891	16559893	7944389	41590473		16826568	43684317	1595541	2110765		3602436	30567050	7296280	10731748
2348151	3028584	6281440	2135580		6091980	18234740	9903599	43374417		15494467	42724886	5667683	6051129		21713736	145806421	460125	1501452
1204796	1302595	4369707	1508632		11602048	38531230	579506	1381497		6347160	21107577	2076225	1923935		2843553	15778687	423401	1293811
4787429	6862334	13666702	4211994		878351	4628051	6551245	24431948		8300998	31666551	3487558	4231804		1938881	9673824	1030805	1740597
4164791	6684726	4883436	1703070		4886635	23453574	685259	1465712		26175823	77161826	1803101	1459220		7087923	39939377	17850433	30317483
1124895	1292712	6970246	1926058		2140243	3467444	9083172	43851952		5436227	16249888	1927961	2758457		3992203	24326841	12198070	15194676
3550307	3287138	6552054	2438756		2995616	10437634	1227110	1784989		11641054	41847391	4643261	6735189		7976073	51213313	306861	798224		SF7761	DMSO			2 µM OGM
1939709	2135787	12912743	3840431		1513237	5462608	912135	3184986		2144801	7026467	15542563	14404445		2185821	16414168	347053	1013133		RFP
3486609	3444051	42377486	12304855		3978348	25618602	3571624	16996631		9689930	31890058	2687032	2208945		685692	2442634	23185819	19129068
3554734	5081625	8395448	3173821		3757610	22073049	1163517	5557766		10451214	50495282	2476428	2529518		11420494	83965941	3130318	6380555
3245322	3851846	15270753	4371744		905902	4263384	3999078	18911608		16556454	43178912	1793065	2362283		10726282	71095317	1602134	2221524
1806828	1842207	11667110	4001091		5600503	29584173	3429276	15098227		5089718	20239862	4342606	3383537		1147756	6482117	6325492	6845387
4389223	6822961	6607143	2233756		6693392	38804382	886387	1063587		12068893	42090466	19107507	17397444		1050628	5965825	2437373	2401931
1997899	2163730	14409842	3465234		5885203	39805742	1041760	1651831		16890020	72542336	1822763	1690728		588607	2667233	3272113	3410635
2785022	3953031	5907138	1608568		2008152	11972782	5769428	28328490		1267782	4279941	3134126	3087043		987972	5097482	3235574	3531525
3112174	4295977	4109884	1483849		262886	924136	8339906	43091926		13918374	58177800	30915826	38512661		733828	3174171	12096116	10420951
6604826	11410718	11703359	4131435		1418556	8516721	732492	1726302		681712	1307725	11217967	10454984		33984561	260246245	2121361	1954610		GFP
1373372	1912471	17188431	4994132		843483	3511060	8650325	42587502		745752	1427135	2285487	2113582		7485800	41615310	2690866	3293725
4627828	5531380	3304832	1353335		3880106	30014913	1337786	1983666		14099636	37114593	1451884	1348340		5560317	35426516	5142433	5442722
1703981	1713337	3573839	1169285		625162	2832430	1463430	6887380		15111752	52148014	3110505	2917366		1052708	5061683	13613758	14480305
6985426	9954672	4014462	1484552		6478157	47375268	4228617	21931346		510847	1433476	3129341	3530349		3574934	19083359	7261697	11467652
3532988	4614155	4966234	1441599		3748064	23815045	1657696	4742744		749438	2248711	25424194	27178724		1442911	7873819	9589823	42500888
7213461	11180494	9603317	3023137		2844269	16275912	9267393	36416507		11257413	51181440	11152195	10515606		4368659	26805370	8031287	45158823
2815257	3492922	9406055	2300367		1546929	3862024	6291488	15308970		7093809	18032614	991381	1390986		2149790	15522537	9063785	45887097
3622252	4375737	3510080	1280559		739403	1611099	2394149	5311376		10143364	36776973	3576495	2169918		4693414	32125113	9182167	55991314
4548755	5904230	14426934	4551811		4860165	35829866	5872824	28066812		3440630	9437724	27495659	29357741		5895962	32434473	985120	3724439		DIPG36	DMSO			2 µM OGM
3524240	3405473	3332122	1037901		1505311	8641353	999896	2027219		12593309	46597490	25702790	34888213		9849545	43648539	2059088	3088756		RFP
3401937	3866617	9421836	6042943		5645961	34525458	990038	1675789		7539227	24854796	1787693	1633047		7250590	36805640	5431552	30807415
2874525	2129842	7526747	2314922		1207626	3672106	5098215	22570860		5884487	19930933	1254185	1432491		6131993	32878570	9232724	25677871
2321824	2416861	6146509	2353410		2308566	13133621	5163112	17389809		33101811	151098130	6328794	5646087		665110	3487432	7019559	41979353
4009830	4885469	4367511	1529860		322161	986247	3696191	14456019		1393478	3632355	5533803	6236544		3004457	19806400	7788911	24745122
1937789	2947493	4079129	1242142		1195599	5764962	3440502	13006936		437319	1267243	7301002	5537367		5405398	41480523	1029836	4191614
4817617	5222427	5624374	2058116		4494159	13600904	3636848	11917022		2719370	7628795	1722344	2148657		5673796	33091749	3669963	13150989
1826982	2842896	4311519	1352094		418759	1464331	4341053	19019619		6517017	20360114	25144790	30149260		2596857	13159199	922823	1588529
1364834	1773783	4552268	3208542		2167956	15074753	2910280	6984820		1557898	5498003	1183240	1541917		1628978	7324403	9707893	50110930
4590093	5925844	4663198	1717495		4552002	12039638	1974583	6806960		10546862	37444929	6786554	6070624		3519809	25857264	2383162	3616893		GFP
3069259	3942891	8885340	2502095		5021943	36470824	2857159	7615871		6100597	21688249	4937109	3808710		2567657	19224762	896621	2919715
2743214	2591491	4841056	1468838		4500148	27829580	2818302	10178158		15283125	63143081	1786758	2608013		3791113	18090986	5682734	11030855
8188993	9134996	4351189	1418158		721120	2118240	7427055	32644531		17001506	53380609	1150609	1323695		7604334	48751249	417306	1135436
7680738	9351652	14271914	3950190		3385027	18810005	1839730	2719053		2849435	11761177	6272300	6059163		8383507	52084247	8042089	27293724
10129501	9073453	6798666	2212366		449207	1279335	858114	1504268		4323591	12542228	1652394	2621742		1498222	4562945	7965799	40124470
1548651	1887372	9322705	2849885		3165346	14893178	611628	2395687		24708293	86812936	2822562	3148274		1049366	4304273	3038963	17331489
1502371	1255802	3203762	1156216		556691	1915575	867618	2588606		13793017	46785311	882996	1511452		1626321	6569584	9420384	33970950
2914385	3215450	2730445	990719		693426	1680466	514406	4332034		5617746	14284785	1657387	1417003		6696905	42841707	16790038	39912806
1564862	2043080	12939328	5757297		415254	1310690	730044	1436580		5589717	18953576	969253	1557532		1112823	2674194	371674	896237		DIPG007	DMSO			2 µM OGM
1543771	2108470	5469916	1881009		3681257	19905000	2054053	4382705		4786496	17426999	4615295	5242554		5055373	25335527	14631174	52827544		RFP
3796714	5978955	19568133	9461381		4698290	32505387	703860	918307		3862087	9276291	3774873	4780078		11017435	51428217	5562751	11273416
12179365	19775796	28204053	9033969		5407457	36728349	1096261	3011887		1231053	2553491	1467513	2002035		7075350	42126591	1123555	2242872
16678555	28852915	6428388	2126933		1236007	4548907	6334668	42815092		2845248	10895498	2967728	3410830		6755856	49414414	4059117	12537950
2641297	2129991	4434800	1724106		3840179	23064830	441552	1600207		12423801	55855152	8133552	9456726		7480287	57431983	2243184	2377623
1516095	1753614	34889518	10579998		157793	418539	1250587	5913958		4264972	13248936	4287379	3218081		4591487	23551005	2380414	5171781
1223633	1712054	12364771	4157131		3621733	22042899	5154918	24795499		2229122	4863900	4863956	3749347		15441847	89358432	5792162	30335297
2845433	2528569	4063127	2181799		132737	427159	5880762	43411043		4104630	6276357	28260386	27794229		7305129	41719949	6169361	23531863
924987	988676	7276784	1806673		4690173	18223657	1062866	1759751		675340	1117477	8669065	7933957		9656715	50662089	1507287	8378727
7211015	8138691	2066786	1680168		1395950	2478774	505500	1001210		1009079	2168442	2844909	2457342		6896440	33260552	623652	3111281		GFP
7591977	5873001	3488474	2988077		3432779	17258714	1366180	6869590		1105889	2927994	1390445	1505484		19983323	124040195	3196671	7780775
929702	1124080	21634567	6992873		1483994	2585733	522535	791137		1746772	4956613	2052507	1384498		6005031	39393541	5125088	30003158
5674469	6552946	17615914	4916409		6463561	19422883	1293633	4551376		6659433	26174344	16234615	14585391		10276403	45110633	1451044	3469634
2140877	2347438	9408030	2424483		9468781	52663572	18800983	93938908		9125272	32311210	7336649	9973630		6166709	40648813	410119	953553
2386722	3611110	5375594	1637671		9878501	52281751	8237162	50615961		1537414	3662292	4018599	3709777		14885646	94791508	13177723	54338090
2009307	2606368	19272406	4974773		16987148	98768830	3203390	21652010		13008878	29552999	1827562	1741938		25681985	133062865	788852	2162397
16144031	24971563	40438629	14094348		4723320	18405520	806445	1328840		457708	1094729	4441342	4005813		11880813	69610476	632117	2094200
3501877	4382500	18336468	5766217		4702961	26549847	825318	2573771		11338448	47610383	1455502	1196032		7265869	41750869	10542411	44115379
6088489	9308748	10996023	2815026		626104	1617600	4537254	31380564		485813	1167611	1480853	1629224		7241861	48660050	5121421	28524237
945816	1083849	5849391	2009539		855236	1658513	5499704	26825017		3410318	8628809	5393470	5123912		972952	3608431	761190	2869162
6009904	4935795	2869335	1069876		7486971	42310233	1408398	7343943		14714288	59092085	4842877	3851295		11062183	72068511	5098138	28061141
37949353	52852904	10478366	2687183		12094458	63351686	780932	4598362		8003520	31719731	2480714	2231479		4373148	27442785	1109185	5781152
6428301	10505147	15594571	3863939		5921677	40640106	640223	971654		18492429	53362585	3744697	3302785		9728314	63388449	19126576	98140771
5691539	5829757	3982209	1236173		1181813	3764721	1568617	2757009		5475825	15837386	3225811	4315395		1984373	11664639	6293225	24859041
10985238	14911236	5045157	1571898		2991828	19279390	1248023	3882901		19377977	80915716	5079721	4491910		7045898	48422729	8564842	34414244
3021909	3401858	5018578	1600014		2360735	14597395	7970888	43084034		883867	1988931	7621858	8981822		5238151	30041481	6494885	29683601
6780599	9081025	11934411	2819878		8733659	21697265	5918999	39419258		856340	1734989	4677145	4739410		714500	4158032	595008	2655987
3388900	5356984	14489575	4789392		674149	1632564	1189988	2773538		470860	1162043	9197873	9335955		923964	5298710	3442956	19669400
1325310	1771613	4793192	1565612		804961	1951885	555625	1258562		19875915	84268095	9125003	9983088		1922415	10187820	937894	5725519
1517390	1748918	6752466	1825559		3971935	10232086	746802	1769102		1231355	3439879	993873	1506338		668319	3069923	1020948	3410319
2086275	2905958	6143701	1753512		2709126	6678258	1101087	3452174		16920618	62037073	2002610	3896486		6045065	30912969	5760831	17086535
5487509	6064659	3795761	1236924		1173620	2051091	1978745	6600700		13232070	52837549	32835075	31455956		7412971	47925057	16371134	77399145
6919962	8692106	25011179	7971984		6803896	40673792	16707213	77314031		10228125	34486509	17694358	17966303		3892967	24176274	3807778	15062169
6820828	8553443	5423646	1358463		5427792	36992684	1299572	7208368		1166253	3219897	6004427	6983444		960988	2756795	623182	1973696
2239668	1990703	4934506	1228148		4077233	24803954	592320	883313		881781	2153902	1051819	1525947		6529173	44784849	14679626	88700369
6044628	6186798	10810812	3610640		4058577	28483971	3364737	10128712		3427278	8680892	38058426	39986032		5894548	32370688	6456655	38554705
6711412	9164848	20552243	5907740		2059307	11000533	2558870	4251543		9886322	39293788	6870744	6964969		1794677	10879741	12758901	40654140
1142440	1213270	11974998	2915615		3147330	19543308	782816	1681203		6749168	25285405	1696498	1631735		3691955	21664212	5336650	16908358
5393756	5991993	3556314	1111346		10525491	71884647	804030	1603905		694782	1554828	2389596	1760445		2576028	14885120	3894919	22557293
2713187	3355292	3459971	2132575		7810384	45106801	1107823	1582350		7816525	30876497	1349764	1220241		4954958	26051289	10529686	68580340
1799447	2546254	20619612	6902242		1542271	2065775	4467576	30869454		6618409	22563340	1486774	2296879		2548838	15813713	2797927	14952343
1567973	1685705	4208779	1174165		6152628	38074037	4471361	29458396		1396377	3512200	11469714	10181322		8472689	46077481	10613179	37702610
16317308	19811369	6235868	2015566		3089137	19248170	3227627	12198731		578386	1534100	5489947	4781614		4800458	31012095	2352911	9061416
3773709	4921154	8482162	2356563		852007	2428369	5929299	43567666		11733358	38122432	4972577	5028843		911426	3466100	4516600	19795779
6462675	6659754	8778108	2278693		3925112	20487511	7711046	49105932		8307642	20421489	30828168	36262550		6327055	36716923	8414490	29723026
2429018	4020602	10017069	3444234		4686777	24075014	1270508	2207791		21432211	87922475	11195370	13667984		724210	4504386	640419	2363002
3921698	4540766	10957031	3148530		7341142	42534397	839346	1266521		1058765	3041670	1851625	1704318		5324109	33010791	6228760	26743775
20507453	33010166	11714967	3580809		6729073	44784733	3323605	8413286		2329875	5957170	1105255	1895319		3375847	18153621	1434681	6635921
8054225	8333350	10113928	2690101		1486857	2958529	7040162	31395642		11567727	51743142	1554905	1980677		1733864	7484544	4147576	15334627
3141954	4125892	5215583	5078918		1057572	3799407	2282561	7487742		996510	3114541	3132495	2441694		1901730	9714802	4307468	20132673
1415892	1562640	4478673	1545522		3415912	21506459	3790655	17407907		2376856	8616494	20324120	25822825		5076529	18144500	8743482	32809187
1505957	1993383	2773662	2656694		1583532	8350115	2476141	10229900		7369476	29073908	6198185	6755350		6953202	33296614	2233247	8893606
2989597	3939960	2845115	3767614		1410695	6673405	838734	1688880		16356576	54637886	8010019	7453850		996601	1989653	10451260	36609151
2378009	2628281	30726276	15822958		921228	2168496	941054	4320332		20185952	80823424	1000757	1701803		10988775	54207045	16687336	59918546
1122509	1326541	9693650	2266213		6526311	35635326	1213067	2883328		14090234	53880221	2039206	3590352		13858319	53861444	13636868	35720297
21640689	26979770	13843903	3593417		938399	1747655	1360936	3923074		15454728	48924230	1357193	2548434		12097957	62709886	724570	3575082
19846465	31594625	5726689	4218246		13060042	59656418	1378750	2558459		14737260	58561172	4418054	4395204		18185834	82158287	605896	2911422
1130452	1485985	2801220	2520713		4967946	28525064	2169119	3552256		978931	4407243	2431141	2277403		14847516	75401212	2217513	9022127
5655973	7436303	19275264	5243425		5744507	36263736	1741209	7589375		14071737	59709846	3520743	3414508		3450323	18532992	608554	2964802
2226739	2929938	1724034	1830965		302029	939348	6312376	22122845		15492221	73793169	2110223	1798586		6707056	32308225	9623421	48154117
1010324	981023	7689218	2141671		3516902	18352009	2032012	7231150		26043221	85546273	3172182	2615514		1389683	3634205	6458915	29471652
2859940	4259537	5997104	1401906		2045801	10833238	9830577	41368275		15176000	57446025	24087706	26607263		5550227	27785272	774790	2891950
5811815	7514023	3009630	1192481		3325522	18213550	2092447	9082337		1289073	3170683	15411755	16263482		8843004	35588984	8150732	26560676
7221160	7990123	11213923	2847217		12050464	80157187	8740256	29696886		992270	2558757	13364914	12989482		10425322	35045549	14200213	68341992
994133	1298990	5694504	1943349		3782074	20806469	2753542	6951800		1142038	2974242	1171627	1151628		7479690	37517117	455295	1531615
3488337	5559305	8877726	2380845		5406859	35381635	126552	304281		892133	2406920	92067068	107726505		12379059	53445045	805062	2194280
4954858	6771097	16254728	4871175		3183327	9734238	268226	356535		1475653	4905041	1809843	1709932		781431	2017432	370511	1174847
3794557	5087258	5553130	1794682		1156609	4323881	154325	347666		6860350	25691534	22106658	29940584		8889654	36689809	717262	1673334
1988857	2122824	6238607	1776675		7922773	53241811	1061651	2271174		739077	1814679	2105444	1619511		8580099	48491657	8480780	39155895
5044637	7326658	3203081	1038633		2234063	10952993	168542	289282		416589	1133630	3370214	3738720		424084	2112944	8157071	35250109
2841088	3549818	3065521	1401848		1413630	4704911	200520	454730		14168949	63244310	2511871	2747955		5860484	39729983	5506061	28521822
2457253	3118960	9940122	3219275		8580931	47848424	249520	644035		7332785	25209936	4810423	5202363		4150224	25269963	14648155	71070405
1297496	1356149	13966831	4979567		237131	524556	21875109	111160644		48632406	189889798	18231311	20211418		1956631	11536779	12611116	59004119
2330723	3145238	6555290	2083684		3799812	17839272	153572	457859		5037042	15235491	14818385	12585164		1151954	7045802	1385588	3773507
4595810	6956594	10487225	2665650		747019	3064363	6807616	35491747		15066326	66899844	3168828	3077269		6850802	50232276	1789192	4797137
1152749	1420518	19597548	7092448		339849	844407	5690420	33187595		10937497	40193989	1384649	1311556		7464301	61875414	1457379	7548097
1695752	2320467	5722810	3105494		6317203	34274489	242381	646413		588223	1392574	1334708	1447103		1298612	9371335	1204517	3419677
6525313	8403048	9362584	2554629		4023667	8309503	16204884	100812025		4534902	13021842	5145714	5026471		15002463	67689963	8366357	49287402
3236919	4145800	11865708	3713129		14122785	91758095	296732	1066730		1266691	3291312	95510203	114024831		15165076	94085810	7400496	24752131
1676818	2234875	13174300	3794906		2432622	9876179	172771	409552		716432	2383157	3254569	3358950		384397	1673236	6385426	24070460
3129689	4241335	4552941	1360346		2999359	12711197	4304277	27021162		3861837	13745234	3613513	3602629		3124073	19884160	1449416	6867412
4987422	6893191	13633641	5520220		3350036	18937656	174234	348634		2922838	8682360	14200547	14984152		13718904	81665329	3083385	14215142
3169213	3932534	8975684	3006706		559733	1950706	194957	751404		1149767	3320527	957376	1527634		3685232	24635525	3602706	16345908
940013	1031552	7195956	2324190		1000683	5212867	317717	697197		9416563	35596756	5432689	5528060		8553967	46426184	455234	1401985
3216881	3415644	6277703	1597301		7149036	34933168	198377	374097		6211420	23506494	7950250	7009298		3268858	20215542	1643963	6259022
3504282	5122160	17067257	5122699		8335246	45244799	183581	520743		5001049	20260182	4229599	4237064		1315419	7407012	13727870	57619622
1796395	1672263	4189443	1236501		852652	3393282	121799	464281		15851767	55930785	2844671	2358964		983552	4325108	991821	3232953
2472779	2389684	5917328	2787919		1129511	4731179	145652	305790		805572	2086388	1170744	1051240		3885422	25402941	16582918	59344029
5150841	7570368	27701037	6887069		8767593	47177875	151718	376763		1500630	4223931	11070811	8504765		1409243	7157628	12735444	66132127
1245770	1518761	27230752	8395675		4933811	22915263	193387	652416		511166	1668550	7336627	7876297		9678125	59499637	7392020	35157385
2098841	1758291	8946673	2834827		3853749	14442388	122820	318795		1261770	3340501	15311424	17219895		6187335	40899157	1163068	5275823
2356454	2430207	6079804	1643315		802989	1912384	100531	444013		7067195	27396186	10966194	12297696		7009191	38606285	12803002	91774673
2929610	4937767	10139494	3385192		8905475	37599193	264161	788323		8258167	30996042	2558334	2765097		8535158	40160701	1199096	5921659
1039985	1392152	2472892	1897478		898422	1958355	646331	3575667		3820099	12714025	1316073	1394978		8672121	60285267	1182278	3415682
1328384	1875576	2293272	842918		4882626	25956871	207993	377686		12865697	61675516	18355024	17983694		9965694	57587545	1347548	4242438
1041883	1411423	3343543	1129712		8527272	45902667	196254	328671		18951500	80216106	1673077	1671210		12996185	72763199	2101574	10375557
3140000	3017756	10113864	2997877		459500	1434230	573467	980343		1964787	5807889	4655266	5020616		25202494	134473404	4636641	18444555
3585351	4616486	9043146	2793822		11447053	44644896	719621	3851695		8863047	47880312	1282362	1544670		11650532	72536888	8759049	34093185
7850977	9905136	5031215	1252609		656596	2103003	196277	416273		853849	2479854	1780683	1509380		8707712	48882001	5871672	24628196
2982497	3319562	5756432	1383791		8430635	42943040	496789	1566323		2005260	6129436	2483192	2971634		5596197	29415262	4971750	29439177
12075441	14385262	12338544	3766678		986290	1936023	425167	735502		816329	2603919	1520054	1348251		7156635	33372462	1159467	5187735
4682690	5218511	7369252	2140653		932299	3194308	207325	1111324		1138828	2821428	29044969	36874247		2170733	12267198	3326712	16494346
6893974	7097476	23136316	6005783		423832	1150966	201928	340618		5318456	30350699	19515886	20535058		6828632	38777649	3727152	18349423
2646154	3775422	12612430	3861732		5823977	28139066	571507	1341537		14436744	70350498	19651238	19445809		17918706	78979905	7324175	40812631
1080801	1327640	34762565	9477245		10975014	62198728	1529345	8760048		3283143	10488445	1273070	1136277		4926222	27786463	474509	1652947
1291449	1554991	6737730	1993543		876771	4336413	217996	355853		14717228	65798547	7366964	10611622		1575315	8953832	15039206	61431575
10427016	13123154	7492006	2745441		623327	3381007	789485	1024461		868728	3059355	3570447	5061029		461917	2118704	742531	3081534
2240078	2229999	5766442	1630147		2532249	11449582	769927	4058870		13819026	49022343	2400149	2029606		11624926	63164618	1274392	6321354
6084244	8105175	2903717	1022926		3390100	15114668	196432	580773		11513796	54012480	4605199	4561400		14149457	79430394	835454	3790805
19151541	28911980	9063535	3355099		4947853	26521077	606176	1800821		767896	2713281	1366236	1618032		3462910	23385607	5091864	25696306
785597	1069570	4328918	1219281		11754195	61307377	416338	731175		922013	2557862	943015	1358976		5819795	33440388	5906568	31256883
6315792	9281427	4087340	1488439		14475681	60079132	212024	1196300		646316	2135216	1053981	1208743		1204074	7697830	413899	1308708
6660648	8230010	5591827	1930896		883299	1722644	105619	293106		499778	2083656	2251137	2349409		8883781	56934589	2288206	10984572
5144751	7217540	5317530	1467558		1435623	4397193	281747	678427		2138101	7480771	4142605	4617314		5398974	27929325	433886	1202583
916852	1076442	5836853	1380375		5855170	29107083	228322	468283		15087803	64462027	1501002	1348348		5342885	27326538	3961869	22749919
7289689	9193079	23567247	9294851		2716343	4963440	136617	231506		17869701	70626379	2584681	2238284		544408	2001292	491698	2366793
9067745	14884167	5493945	1782817		5028470	26021890	643896	1435640		2992280	8715539	6574437	6372364		7661448	46054380	546560	2304153
4609899	5627874	5788331	2244071		6237598	28393842	1486970	12709611		15154792	68938979	19812121	24403330		5657510	30609472	472787	2322557
7456986	13795546	9228845	2705578		2446560	11398840	162265	399437		6794109	26878177	12455443	14776407		1817386	8309970	1308510	5509905
1071951	1500281	6194411	1489593		1456666	4938791	304089	1110825		15472351	66248264	1252262	1130965		646371	3537735	601725	2790235
3949783	5219999	11149857	5574267		4320960	22878288	196795	555354		18465553	81933099	2039680	1752998		5856855	28712908	6425339	40458730
2139962	2249049	16450803	4651026		5445310	24974598	661096	1704228		26911389	102287296	3007377	4627454		6562479	39720758	11275966	40508764
1206515	1203570	4395437	1267368		5704782	30470072	282338	1190799		3499341	15681995	6076008	4472529		6462203	29482860	22286527	127562934
4886084	6204198	5903584	1403433		4677384	22627868	667602	2125253		1193602	4096582	2373042	2720237		1136050	5725576	5054548	30300698
4644595	7327947	6654836	2167740		2138754	11765692	192136	440481		2471083	7576868	9037423	9298636		7653324	31435905	4886029	26260777
3144493	4791014	22363051	6106967		4172732	25275003	140299	315344		9100961	37016676	3602913	4099533		11344172	54641277	1152375	4958404
1844511	1861633	12308580	4497599		4962166	24402320	493964	1654233		1823482	7754576	2431595	2595508		1155883	5150055	4358971	28428396
2215427	2861374	4346462	1253764		12487571	82871553	157693	340978		21820666	94795385	17926969	21690349		1897675	10137256	4167330	14369688
2446821	3640796	7038848	2591506		14914121	71687632	349348	977238		423811	1571966	8819206	10696822		5684722	29063966	2013919	8943786
2240811	3338671	7099382	2887151		1811516	2861962	207636	514705		2111748	6859578	1810498	2345517		5806121	36026740	4199478	19146552
1142673	1517251	7195058	2208589		4967565	26016924	200731	496443		1096990	2862586	2777966	2796613		5995390	35638595	8244682	35547488
1932115	2425938	24799342	7776468		3867742	13474253	179967	491092		8616662	26425163	10788840	10777875		1445497	8895212	8612712	37023303
3762047	4928888	4962701	1050411		3489469	14841033	189224	597825		731279	2081937	12760662	13869526		703835	4677641	1338600	6990305
1374125	1458293	3913425	1370510		5712850	28959639	204248	440765		13356345	44098082	11669251	13883529		5604597	35143491	2292650	9908390
3541482	4077775	2969541	1265547		985648	4392210	202167	465040		1363147	3620859	1654094	2312398		4647330	29877397	4672204	18791613
7007854	8922940	6819660	2418653		894031	4516484	3174832	16599649		9975534	40694887	9351330	9305277		4524464	24004576	611708	1722971
2202199	2721101	9104326	2184952		743441	3076505	584888	1922474		4695024	17854135	4584622	4565269		4090525	21605345	9146654	56284356
1038180	1189353	5656100	1954264		6595290	39145091	785695	3457260		29160613	127370386	2156759	1779385		726788	2458386	4279464	12595238
9317776	9809234	5049515	1908839		4810594	27203010	3119436	16191969		21331156	93178220	21777319	29237492		1837389	6062453	1752906	6483648
2260876	2947699	5878660	1258444		1361732	2504460	223846	433406		1046467	2138685	4189220	3640343		6564908	27138941	15663814	66094350
3340423	4080946	4164063	1437231		2271723	6452393	1036213	2655677		9850612	35493159	21597246	27093978		9157638	36678329	3477102	19611658
2295383	2230267	20159454	6368862		8109493	42513951	404163	1092130		11102854	30445423	1982284	2602977		3136620	18199640	540225	1164186
19428619	29873918	6578567	2174226		749141	2851985	151022	365177		2614958	8923384	3916546	3005651		5337928	22389992	3535240	17556154
4157911	5007335	4869302	1733318		4187634	23972330	1100111	2699757		9553328	41396207	1336287	1464426		782812	3717812	2764309	12520363
2628302	3869084	3803017	1437687		9191734	39047291	96468	240317		17993693	80878656	4066152	3479112		7516974	48274866	1646254	6356677
1711509	2207527	3878212	1323141		2167467	10475535	158443	427964		7730489	21264475	2694840	3664355		6672426	38324219	20932091	95278676
1797882	2341219	5528896	2248407		3287964	17016175	6195817	47133755		484937	1482159	35118958	41449392		407409	1567610	3284140	15750488
1387066	1564422	7476866	2426456		3663630	8767847	134378	346655		12400948	50178010	3595829	3427778		678926	2848017	8714918	31690497
1896303	2637851	8281211	1848884		2136168	11664678	206758	622483		30340493	127425591	1944487	2488101		508406	2245865	3741987	16268712
4367184	4640683	6048737	3027176		517634	2173877	102336	269870		8544169	24107708	26409158	30426196		12089620	77987131	3330154	6856274
4194349	5284584	45462909	12272543		6370600	39609087	231280	877866		969087	2750555	4423950	5805967		4510732	24433036	2035997	7556865
8832891	9998448	16359115	5250316		713738	2824161	347594	802439		13271423	55983134	28807979	32790238		810799	3607341	8097346	45963578
1258210	1894100	9843708	2719037		5316687	27554088	572436	2053284		533742	1545434	2852414	2203843		1090373	4123567	14553030	61707426
1337564	2027949	6565625	2124394		4355244	19707175	234858	698661		10472382	43874685	3371577	3020624		8323706	57160288	1210924	4234689
4025186	6551834	7147750	3831419		1352132	5011180	582561	1143531		19538758	56723334	3335827	3069319		7929227	49354224	17694381	95637984
13173237	18110515	2829155	954553		3660813	16486442	94313	212810		1553601	4883384	1592325	1433303		5280447	32543324	5789826	22434650
1047497	1578150	10022746	3304301		2644992	7691892	10675144	49125838		610784	2119343	79911531	82920899		18144340	119357852	762934	1955779
26205235	38370480	13392491	4047583		7122727	38864872	348995	766709		10414828	44319410	2096122	2652505		3777591	19883412	12229868	44557177
973022	1188029	3126446	1046162		328854	1117558	658230	1331868		7038794	28548656	14147011	17106339		10383816	91418327	421545	761043
3638742	4761311	21550068	7066188		3102534	13580109	154228	563458		2558749	8488443	2691904	2490737		3594551	30171918	20497419	86972460
1427819	1889617	3789922	1120870		8312107	31977512	265023	578519		19573066	87217723	2924186	2191154		1290467	4405027	11325685	46117277
10588210	11133237	7964811	2296765		9309915	42334667	103991	311792		13773445	37517740	18021830	22509116		864427	7587743	8455627	31496363
26870325	25396557	3686334	1155537		1158879	5633659	346880	751653		3636287	10421922	2978976	2321846		4081085	26357571	293035	737237
1513114	1924096	9252846	2355797		2477677	11565173	215709	501910		1544920	3394025	10922352	9227191		12787435	83011470	863156	3480829
2878669	2852750	3261943	943190		3476067	20199245	306316	596098		672084	1499674	10194104	8867912		1129103	3043321	361960	1066440
3096028	4082082	10624074	3855940		3200033	14460136	359050	807914		7576362	18455151	5044849	5569550		1494670	8279439	523529	1665028
7097842	10016943	4134595	1535943		1753599	5197223	139254	390430		5128060	13710635	5265430	3077184		1152223	3957739	363197	796231
4635378	5005733	10473309	3266212		2253895	12999066	535571	1382548		8316512	26714513	35265725	45577789		586598	1735500	1098374	2765408
2099063	3099359	6391479	1966875		2611323	15064689	280459	704883		15931823	63940672	3761422	3760402		582602	1993910	387316	1219735
990220	1283794	11619215	4701589		3153508	13437606	571871	1141807		9003087	37443803	1614294	2037070		11680993	84494208	9089394	36034473
4087120	5660906	13230266	4722701		16398327	78709255	142692	305423		459341	1347237	5971443	5246096		10377036	72087211	744156	3861729
2886150	3809389	4010554	1285331		3383423	13784820	425497	691336		17047743	53381036	5640269	5519596		869433	5381664	5171993	25698883
1878074	2197543	6788115	1750714		1152773	5254541	389034	2449846		11589396	48459206	34584484	41735992		4742461	34742291	659548	3015755
5471167	6480590	5463928	1505762		5556632	22467646	404753	1124186		2655118	8460186	4006660	2852671		554038	1931482	456035	1321851
2736765	4369469	12486254	3901717		8830718	39106199	782081	3156683		19036018	57815667	24046722	23340345		603105	3103391	459679	1089322
2478671	2822383	26442314	7529670		1519421	6654624	602371	976706		6764521	22313528	2484824	2599624		4717384	35810953	7827492	31696625
1627450	2842071	5766396	1753699		979627	2603595	175210	535821		3117020	12222866	25880317	32837939		642245	4428237	7842735	38159900
17960849	27224026	49074562	15379313		3803073	19605231	6402654	38005995		619064	1561119	30799621	41881826		936312	4653385	20324968	89560106
5544537	7141379	8063497	2138962		1829997	7932119	163402	580256		7613420	22667368	1365554	1387605		982568	4557432	7401248	24845705
1423790	1218001	4381822	1542983		4415358	23066643	467712	1198800		3700571	12250959	2539900	2206596		5164436	40146581	8482253	44366285
2440768	2489184	4159797	1193651		3779289	6858218	139717	357284		20394030	78385818	11796893	12559717		2063791	15175235	14396321	69121585
2245551	2820985	6713553	1756371		7463725	40721850	314230	729247		10653711	35211950	208686992	201860618		1785145	10727124	1122849	5415423
3402980	5144925	1938467	836224		9635787	65343241	1527384	10160610		23898164	97077913	3050248	2222044		6935236	45106249	5939405	28588768
2356257	3731771	6567693	1769097		8512615	39178922	221140	558534		1532993	3915530	25562047	28323713		8418825	52998653	8577442	41577369
1359060	2054553	30765716	9041069		708886	2012868	197919	376058		3172368	9386224	1485766	1605924		9118970	62360032	6386068	29889313
1408618	1803847	16650359	4974481		2447374	12010241	752993	1365728		733419	2003856	38514743	41010378		13428628	99062849	8546585	44460346
1077192	1437200	24450042	7542867		1702069	6775543	191274	468941		7563207	35308885	2238556	3232944		931978	3821019	14252953	48622102
2009320	2573116	7406498	2367696		5005265	26039558	112268	399724		4009869	13883511	8337119	7869165		11326940	69775728	496980	1378844
1066485	1278815	14951264	4083605		3534539	15329228	145089	362206		4917116	18434566	69199733	81269461		8015251	44825978	729366	2441479
7861625	10708333	3522806	973104		15119932	98023099	550752	1245695		723436	1538738	3542915	3751564		16663556	116600062	319183	1100359
4249855	5016389	2942966	1302004		2127936	6370074	728639	1297678		7513754	24055279	10155084	9324971		6347891	45194927	7374846	45324508
2249504	3701898	10217323	4204409		3158753	9765385	205637	815201		18360321	42699481	1711046	1830259		6229920	37964941	3513892	17463683
3327689	4790357	4405600	1331673		6448104	34662087	462331	1154457		19003572	55891116	16000493	17740125		4507612	35532586	4396637	20787826
2663297	3414849	26708855	6497744		4009744	18731986	190013	689872		1994386	6749336	17258100	19322018		8591218	56894363	4880630	25142389
1280780	1248732	4502627	1319935		4418868	24858508	290394	749190		16255895	67216184	8400285	6838033		1035908	5344111	8691094	37821862
834705	968788	5134361	1437718		4243193	22957586	7462396	43901693		9234076	34089123	1415330	1580340		739640	2655365	375235	1132330
2565544	3942818	5953620	1683872		2188364	15588143	302921	593674		7055776	16003119	6307221	7647653		573031	2297778	411485	1562090
3337966	5091007	11160907	3043386		11712444	73792661	448849	1222541		10508374	29576188	18162125	14466742		684390	4455299	3137631	14979111
3570726	5918984	5090767	1557743		599607	2778299	834172	4822581		6011105	22926982	5407212	7066276		7131517	36395173	5431752	20358597
3656033	4817137	22496547	6365872		1134843	5835078	721950	2134995		4792624	17089158	11196157	12222506		8939700	56836308	5385857	26816477
2994046	3438736	5455314	1846529		578678	1645664	288619	896385		6408296	18998505	1984780	2607493		13024797	93982746	4825053	23218884
2145786	2748069	5535818	1373489		764384	2693216	5512713	35351376		10344692	37935151	4107972	4963058		2310676	15984479	1396675	2998888
3043538	3595119	6946948	1696177		587280	1887786	265436	851743		10887212	43781278	5362358	4457167		6866096	43723329	982459	2572852
9156057	10814187	6746132	2137440		1761992	8214719	258197	759630		908315	2013814	18682964	17989651		7817134	40372457	6066148	14854186
7347073	10166494	21406740	7287498		1757451	5731630	2713411	19977629		8549538	32269155	1806972	1971844		7180515	53910403	5612018	19167157
2304374	3462459	3980371	1139996		4284123	31579751	585151	2308151		10299945	25112522	8812579	10022269		1032884	3676458	6120618	21138007
1158564	1447908	20351373	6763769		555338	1692197	380810	1564126		5474130	16150607	12521253	15175441		1925614	14912204	1846952	6015508
1280819	1875045	17589976	5506359		2999557	17280066	519311	1084906		2206564	8755387	1617775	1189974		3961434	21148468	4617121	16368033
15392788	17512759	12353637	4098425		616571	2216936	105120	266978		1624522	4659067	3709248	3404175		443428	1411773	1093704	2841091
5283582	6674433	3313649	990471		6328534	41554602	132913	361486		13886057	46880800	20049867	19517407		346340	1600218	1119679	3302300
878319	1258193	5386191	1166732		792954	5112648	1125564	4982566		16543889	50639419	6041277	6757325		4198759	27216585	6321376	22963230
5580087	7082937	6281541	2272868		575934	1152107	155875	391709		13103063	41061467	1428762	1283897		14434004	88742587	5817256	18543710
3195105	4309905	5416277	1765877		1937303	8961657	240269	511779		5240550	18673142	5533410	4090447		2488870	15155596	3886237	14096316
1563536	1749554	29041935	9128038		1037246	5368026	126197	350352		9531971	35030344	48635291	51997402		6660933	42385254	1402522	5749337
1938289	2898106	19512414	5277774		525418	2680271	214925	612489		1655089	9317373	7959884	7337811		6841827	38948780	6645683	30936691
12780808	15586531	15098360	3999030		7197261	35037997	591053	2057006		7045561	30127994	10966034	13198571		4921616	29805220	5223182	23299173
843700	1410242	24900345	6964459		1296914	4419520	172106	432342		1018898	2344962	4548566	3995010		15280124	85426186	2573664	11519748
1052226	1333249	9399259	2851298		568451	1825638	113123	437791		2492189	11234578	26013769	28232636		6780339	37056890	4897067	15673356
12135264	14543358	23038901	6254288		772423	4721990	267859	536105		18860934	58088881	1844727	1871299		431362	1712708	14640664	67205016
2951666	3054135	2901430	974624		795725	1622700	264457	815035		1006678	2908195	3136814	2669495		1346754	4963770	800828	2583127
4565558	6167735	15954392	3888510		766010	1810134	433085	2026376		20456078	74259975	3305101	2937573		738411	2138203	1752324	6601458
3134730	4642858	27759412	7906278		7896681	50750384	117681	369874		26349229	72441402	5446977	3753072		9843052	48261274	18950919	69290394
17077673	26073243	3954099	1433588		1919225	7724966	96723	250067		546153	1404817	17159897	16131783		10984198	48820552	1686702	6227797
1315624	1667541	13479450	3945907		721245	2132394	222102	564761		807383	1987193	2968021	2684152		10865412	43517335	6795204	23817999
3049829	3226239	11546200	3534849		532246	1579667	354759	1022821		13466387	33153573	3532097	3908736		2127597	10461397	14575819	65012864
1124580	1452767	7477846	3187367		382696	1264286	7031114	35376584		819345	1658576	27669110	41872958		1938183	6803817	7435722	22135614
1893711	2431366	4585055	1237645		521847	1879528	149258	269770		654887	1192646	1727274	1895176		1391212	3810431	14020109	72744501
3222544	5560030	12031071	3367646		555713	2695359	7098617	30179085		29775767	87729041	7283352	8940839		819011	2205196	8421796	42078905
2687477	4770993	6233166	2298373		2321786	9363233	247958	470395		13238316	39570440	7096997	9668850		6432130	26186319	14477001	67844443
1026903	1309433	9708258	2809200		584047	1932310	125420	303538		18607242	56633124	3722825	4766485		8252283	38325280	6005962	36218537
1453426	2571981	12252848	3495988		10010957	65285533	335645	886707		860319	1657319	10566038	8083599		9791508	39352403	278038	555206
4966083	7357219	6163923	1946095		2264336	8872957	261174	355630		12317613	33676796	18123904	17242071		8516083	35305922	13039622	46814298
2171140	2371464	4745188	1429607		1988761	14267758	3904705	13536318		4605213	16491749	1076764	1260566		11255650	41017517	1076310	4473909
18162670	31710779	6227690	1865254		732015	1582771	200504	446198		3450252	11195741	1623949	2228084		4596012	18000500	760782	2165508
905195	1202176	39747668	13597596		1037717	4466819	4632164	24071396		6787772	23993277	3139041	2621127		742134	1511446	792377	2393367
3877416	4493574	2451563	899662		7014170	15242651	512161	1493052		7295839	18402670	31478131	35491007		8766901	33744372	8932594	43118111
935406	1317344	10656327	3779983		531759	1739516	164199	300386		21160085	58568434	7506053	8359267		14332230	40648865	434241	1573597
2193842	3332754	12012644	3385271		1684036	9154971	535297	929465		26055171	111714461	4505362	3785993		613647	1745908	432371	1659936
1846187	1929319	27924002	9470054		1076210	3254077	1661101	8403588		1661373	3892370	995602	1443614		4448232	27103399	8006618	62573558
1801208	2360438	4101739	1286222		6858739	14677273	194285	298017		22118078	83521194	6976210	8732052		773496	2899930	17351797	62428538
6049395	9766362	19540070	6002706		1144602	5249346	360236	1116163		21176530	75660510	1123727	1458597		8093091	39981054	303039	896080
12956168	22993131	18277361	6333756		3535233	20253521	683496	923026		4106849	14351900	5866799	4978448		7425076	38587998	22472452	109752891
1690851	2766273	3053253	978925		13202518	96645439	173806	384264		1248373	3103549	4205065	4445691		1566077	9403782	384586	1271980
3418007	5294404	17489260	5701866		3171651	17868518	161690	306437		8637776	27934164	8634643	7918718		4560610	20397982	12267216	60949395
1079959	1337024	26599957	9345200		6617101	38366730	438802	682908		10694792	29203628	901767	1252252		401982	1445772	655746	2169616
1815128	2715579	3749375	1135042		1381428	7695555	184279	277980		19927599	62034393	3920645	3304288		3100433	15648805	879959	3561467
1438658	1738499	14916893	4767965		803476	3562939	166890	363472		7027067	22790158	1874067	2089684		7088605	38609120	2005191	6195886
3366019	4436286	2187732	1166671		13415790	62391016	194174	829998		2836673	5649757	16725211	19025472		11196557	57506210	659539	1821634
1689280	2329957	3042133	1280138		766387	3382266	561897	3553179		3768404	14135203	3571110	3197361		2332118	15266380	6122945	28066337
5318865	7975006	4669731	1380538		793162	2045155	285259	1336177		9289376	24552883	2038072	2461922		8358186	40910528	1465260	5563553
1544686	1643174	5619593	1729202		548947	2215172	392592	1277042		33842457	127035649	2077455	2590297		4008662	18177704	7986163	37367014
2982612	4638455	8042867	3007846		4214095	12443226	69819	141577		5120355	17854712	18158485	20528071		3584381	13868182	13807792	53499876
1748502	2573908	4188311	1409236		2947737	12075001	185281	448216		12647388	46202606	3187786	2305952		3814527	18528319	1434856	5454237
934971	1161875	4511581	1514792		1668336	4040910	320793	1006815		8944183	30351137	2235923	2280022		833985	4477418	5410364	26084143
1509804	1762754	9771736	3350941		782132	2029077	240616	1139707		17909457	75507030	1661984	1516563		399808	1760468	20187910	74929706
4768496	7413089	12443850	4453751		4737186	31444466	144911	446753		13655019	60138653	1010160	1412791		3783351	18834533	2909423	13136732
4921868	6388403	4584509	1940508		2969354	11132932	92268	420173		8739734	25307666	15188336	11138821		4877196	26532093	1699897	8475224
2399455	2942377	6908146	2114243		5015337	24027551	407027	2242127		925324	2353101	4375146	3237361		5198912	29301805	538671	900496
3981087	7009148	3189283	1339316		5581679	37450545	375161	1814378		19814236	48834661	1300988	1276263		13872675	73394884	594988	2469797
5635319	7356843	3208917	1407638		1064630	1944315	97889	307779		8047693	33111862	13866969	18432715		5592234	23885507	5011956	22978715
3023572	2947670	3696737	1389225		7001058	41220840	405078	1052337		16793824	66495133	6893042	6018614		8558502	42275320	3813859	17292411
2812855	4592872	12331024	4056956		2180497	5265203	195068	427904		3503391	14023611	17046089	14813530		10739534	44315934	2442192	9729336
2564846	2864376	10115756	4756784		3607407	10493254	130075	236683		2132267	8851597	19965329	25387574		691361	4015890	7574294	33093921
3751573	4175675	6446563	2257839		1875680	5204872	219950	845218		23108848	73929880	3393091	5783285		7609949	37244955	2800403	13813110
11492605	22154831	5904407	2389399		2177336	10914474	466070	1439699		438312	1056082	4263200	4311884		4634421	27617725	3670103	19483544
1771646	1773935	3754727	1281504		8279530	46018975	280384	664213		12732545	43679849	4832705	5176066		7066374	43580564	551819	1994077
4064706	5551295	3140367	1297232		8546793	50862654	197705	433834		774440	1875266	1849648	2197614		2485304	15269332	1444727	4162880
1972167	2980130	3680931	1220593		1596496	3624055	215661	480980		15004262	64173331	1598083	1703816		7684982	45587812	250546	741545
1479870	1569594	4782955	1655347		2055465	10762929	127079	343148		4521353	12270184	9845995	10765048		492746	1741627	14967558	40579206
3197481	3919751	4727450	1802308		3766997	18123766	307908	1033667		2192210	6183120	12567112	12123596		536345	1669868	10251585	55615570
3696024	6676503	19606408	6452355		10863090	63995209	129290	297240		1251047	2540074	8704921	9470540		969830	4317314	617555	2702134
3291888	6175022	3619657	1478868		1179166	5810126	226236	451937		4494579	11463911	1458126	2265166		6170215	42362372	637217	2420877
60559702	119204734	6901439	2310215		1763830	7362626	516416	1231165		2682936	8934186	8141983	7627484		2146965	13274694	467465	2198434
2830731	3562547	4688418	1842309		5061498	33093593	199161	334389		2655103	7481820	3630249	4224947		665828	2306594	7622357	34870198
1519204	2008961	18046612	6278995		3154732	10719243	408518	1956632		661194	1931090	2171677	2570113		5931084	38460752	867757	2956043
2999319	3482859	9872273	2902258		1364222	3792939	236857	490927		14452494	59835975	10013317	12036645		552894	3453568	8223752	35245254
4801096	6502672	4901179	1866393		3453459	24219658	248138	594332		3938626	13943317	2784632	3517866		597504	3643807	2057577	9810824
1345089	1776805	13351467	4601541		1519686	4287693	121533	191022		8231780	17141965	1604565	1211844		6632408	43666213	4771775	23419551
2989541	4445581	11584202	5107006		2227527	13376413	467544	1581176		6457752	24264015	7605613	8982939		713537	3549064	8070378	28583784
4955681	6644578	12733981	4442205		6616536	43405260	118788	285571		7136362	24433007	14499861	10593984		8336068	52655641	862852	2420851
4700476	6026579	7055100	2288555		1792151	10154498	357433	1031921		572284	1756662	4767890	6408942		7265067	39365286	8251506	31286008
3859386	5733931	4013225	1808968		1189309	3385860	155856	234386		40893681	149783634	9161976	10392723		9568437	47169230	5098489	25293070
2605215	4270647	19825240	9060195		6618302	48931707	215322	328790		14383833	40427980	3874536	5165321		7957257	46117842	595331	2256881
6844520	9584673	8205990	2797690		615126	2380164	300878	875431		8339961	28356984	3266279	4286342		1139333	6654099	10627388	33868095
21311751	34621221	3111859	1354072		667742	1811541	189835	321119		17702280	79147460	1247564	2024871		4808589	24586745	4606671	21093698
2175095	2713735	15898268	6706114		1162953	2614395	132881	400290		831666	2104853	3941399	5172182		617479	2164721	2318691	8348095
6627594	9994070	4239949	1594524		469445	2448599	228414	387772		1190591	2495764	2483719	1617955		7082626	42377682	12165990	44937073
851884	1221411	2931651	1127675		9149984	65658504	194954	612961		27123702	94640466	2947773	3403449		3078316	15636750	1331258	6272679
3956960	4992030	3475091	1237427		931854	2116669	278118	612495		5557115	12994527	6145514	10121736		12253577	67070931	1489426	6645264
2235661	3893851	16201029	5988556		2197826	11725675	270069	529452		26679738	121665434	2214940	3313990		2250362	9999527	567441	2386695
1964748	2349935	8758142	3559290		10492490	62638995	165702	352494		1867454	4247418	6573944	7417535		786487	3868434	296890	1281991
2127984	2174457	12250017	5792693		11595177	77230176	728818	2476143		755301	1497078	1867939	1610160		2626504	14527310	6289202	30135789
1498565	2330550	2499222	1196664		611388	1719739	654226	3169761		7447869	18234848	3970528	3486308		1082842	6139752	597420	3292951
18173618	33460033	9456007	4512452		9793938	61036988	1157573	6816605		977112	2711306	13097442	13485215		5750553	31213812	5954538	25404849
5052013	8199865	4618456	1659079		634550	3137252	4580046	27699129		2045217	4795855	2034374	2471773		1058572	4699292	8897887	42731557
1727516	2175006	4421328	1685027		2301869	11679615	187335	991449		8371450	22415825	6863874	5978505		525646	3072807	8508196	29891977
2486721	3572112	4142981	1567506		674006	1552128	7962549	56595314		1203958	1956342	6864173	9425388		5085606	32607156	1009843	3466971
2428706	3586500	10900248	6145357		515444	3020065	454655	1713810		883854	1646020	7220066	5251428		2183661	12553178	980098	2970348
4420944	7005707	9124630	3253090		1056532	1899968	719064	5176181		3889567	14637685	8066009	7848844		534072	2357335	1747418	4813583
2711850	3956464	7486005	2672275		1356630	4707419	2770845	16581736		20146586	54363955	31712868	35941842		1056506	5051554	667734	2020980
3115578	4698994	26271792	13703146		901090	2230733	185821	746437		2820200	6995528	7227342	5182023		2648808	15943180	718634	2123928
7486927	10242266	9648448	3671502		1337808	2763284	225922	429816		1968629	7759704	3203163	1972803		4614592	30327581	7791696	34024028
10531106	14949505	6622095	2653956		2110234	12074548	122336	276514		798774	1623220	1396127	1347910		586907	2668555	1056449	5438450
2162914	2732592	4135077	1542196		1469160	8880020	190965	393298		6933608	18743632	2962647	4399615		393444	1674520	5161595	17161705
7320386	12327111	11309366	5388947		7985806	45739791	4453403	17822199		3583380	12628389	968928	1630166		9775910	48027675	9172473	42410302
2102683	2499626	12952986	5518901		1979810	13314780	266659	660138		4679734	19422220	788530	1501405		1316339	4204531	7611067	33496806
4596626	6536932	7918821	2638750		12638943	84790368	1398866	2527987		3208308	11659656	6141053	7028508		16389373	84799661	340609	1120598
3441525	4729405	35233948	14470536		896459	3656193	283208	713737		642093	1898644	5014150	6007233		7081376	45500737	724450	3717329
3376113	4709013	11126001	4450813		1424030	6138808	3847927	24524595		2123682	6087546	4296854	3487974		1524920	6026913	7051678	38564340
4525519	6785146	10717231	5962637		6761921	48065046	623781	1394243		25319862	96445257	3758589	3622920		7917736	42690036	1096626	5186780
1071279	1149109	16079722	7223988		5355664	33616961	238359	477462		3837002	9921518	3407030	2676975		6629654	31058654	8526356	38734088
1098861	1450556	9972209	4559656		6830631	38850655	184609	391855		679426	1560038	3512082	2303150		3690241	21491935	632251	1530859
1257563	2221751	3344249	1322222		10717530	64243855	247337	1039787		15870590	36728969	6519480	5923901		1002804	4480980	9468517	48109729
2023532	2508728	3653765	1627947		12179101	42363919	216826	329978		6957509	24357223	17423550	18203439		2186254	12929941	307766	1151604
4010750	4563396	7135624	3064640		11790900	68637956	196254	296338		4792832	17182165	49993177	56308122		1457069	6880482	610471	3006880
3317211	4588083	14095076	5879874		4127039	26217221	262665	671026		3000423	11446508	5639651	5496729		4041989	22340330	574019	3045651
3416999	6198083	5018421	2277981		1336472	8792468	714797	1125229		37757573	174732745	21773881	23013224		10419346	63711881	7280703	31564957
1345033	1574257	17749445	6864533		5196040	39122142				526194	1514404	2347393	1945249		3799130	21379396	6407093	34222124
1392247	1288266	4315771	2270314		7874817	39979717				584262	1768120	1817643	2609863		1680684	7733878	1107517	3447004
2018634	2852879	15960851	7368737		4718481	33770628				7271881	30467849	2657325	2383881		7776775	44816332	11784749	43487093
718303	1115805	12218064	5147567		623530	2087349				6863999	26861874	1582016	1828473		996771	3986931	539632	1125522
3314115	5963505	5792093	2336622		1620662	5384120				453209	1102731	11725328	12785225		819648	4056618	629050	2465760
8266330	14557706	11864124	4470374		4831672	27173245				7915752	31413062	1051605	1328323		4275993	25166930	6326502	32444453
1494539	2019831	2987827	1452958		2033965	4004431				845448	2688022	20529404	24773017		6875151	24622753	670742	1517791
4844073	7199534	35150483	14661148							12440183	36698619	7588866	5344739		8015018	34788533	7787346	34460005
13932495	15464301	8696342	3357536							3371322	10250326	2386453	2005950		7584714	24772281	8071721	37757341
6657289	9546247	14877847	7176030							9247959	30679280	2428196	2341111		17431563	57714107	6364203	21334598
1893188	2549415	3540608	1743973							15967028	38080123	3020053	3510334		10774551	34784998	830771	2692688
1481504	1824497	8310477	3390470							42260129	147609924	4843468	3652231		5060333	37513559	6504804	27961622
933448	1081934	12724651	4946104							5784257	23025841	1045309	1615253		3079487	23765683	10618145	39652559
6199924	8093440	7504218	3329156							664622	1819628	10983941	14309116		21340582	84581936	504990	1289505
1153408	1340854	5976270	2635731							568727	1192848	2951158	2859644		2710664	19060350	2778640	17065113
1558731	1950512	13175788	5550573							10711428	41278358	20876085	29177907		4327542	30019780	11095948	36337072
2991789	4475521	10753557	5870024							14862765	58845253	4327558	5596815		8188084	53819777	5357238	30965907
1393714	1607064	14385836	6452997							2892900	8857078	5040316	3741714		1208696	5971768	10928242	33105902
3728334	5046521	14217838	6294721							20928466	78983420	1472312	1281247		9186207	62607190	582221	2463508
1075287	1243049	3748116	1612090							12571873	52275569	22651778	18914115		8670096	50389400	540167	1392076
1874735	2774347	6461517	2970814							16846417	60145767	2270462	1956394		925578	5970479	8266120	26865869
7701810	13041852	7136245	2877605							7346025	30326591	4475762	4645405		11327671	77397228	1673206	8581759
2320253	3331555	15280940	6448031							9939156	45360539	2857990	2387634		709748	4997555	451120	1563227
3372324	3838570	2523604	1246065							304709	805716	3619375	2007428		10100410	57746965	728281	3051944
7675980	12257308	5659415	2764388							15361328	48100024	4725163	4368088		7308942	26931847	6219799	29715667
1237890	1287554	5573141	2927996							27772650	87877058	23401181	33532721		1457899	7500753	590024	2666161
1241220	1352433	5394887	2463273							572304	1422422	6577192	9619887		596009	1740682	775211	1976327
1309266	1344114	5412320	2363404							6612804	19752244	1438110	1449301		12783126	67908166	5942796	19287635
1055842	1100269	6577773	3273001							7576331	29742312	1912247	3121812		18686745	121046943	15229995	71034511
1337606	1464098	7323021	2968720							3550949	10072469	4794116	4481502				18156284	82453818
2627862	3524849	11814893	6404798							3168382	9080750	1925489	2622829
1149663	1799476	27872020	12219898							15575559	58108320	17134430	17662788
18526520	30442063	21617676	10216299							7379187	23125069	2692686	2778608
3644956	3875603	21730575	9263742							5246551	21083989	15699238	18818706
1649879	1874593	5866806	3054773							745666	2277754	119770516	139552180
6691012	9792966	4673366	2417048							12509729	39568682	6193276	5050872
2840686	3881186	18019223	7518915							8171542	34048887	4616686	5178768
1961477	1951039	3765567	2103763							18536544	81463151	14872670	15928740
3480523	4698154	4881081	2284113							6718909	20054226	6095402	5749462
1785838	2186893	3654955	2334325							1285189	4629551	3196137	2592150
5456986	7413478	1900293	966000							9557043	42547781	13845306	10354766
1635953	1899571	2352318	1052480							7195858	30393645	1743554	1515414
7093375	10921671	6992790	3834877							17988653	68264802	1571753	1336834
3382155	5080537	12107323	6940056							1198404	3795608	8705470	10596055
6298261	11450472	8435331	4323320							1579251	4203615	3486676	4821615
1857670	1858854	7556295	4731786							982813	2496394	8349249	8598863
1697693	2178267	7044466	4359746							2503038	9094171	1356583	1326029
881129	986266	19046266	9923683							1270930	4587959	8493845	7940876
1762818	2281983	12286986	5273134							2145351	6156871	1421481	1563874
3908741	6122868	15445496	8555539							4077690	12086505	3281024	2312211
1301439	1854146	11347351	5458916							15939201	54194755	6938996	5233098
1046982	1315391	5372378	2383069							8804918	37205078	7826289	7280891
19808447	35950825	3677436	2089264							1951085	4893624	2131546	2222517
11170662	15003555	3327822	1740574							3662605	10976668	3311522	3094793
3693240	4830506	2188900	1246369							1500910	3988361	7199949	7014260
3220142	4476956	5632970	2538177							597219	1318016	11860522	13335249
4143508	5183595	6238165	3055605							669329	1766995	8936615	12755952
1063996	1084652	3011872	1472424							10182929	29775574	2144684	1358651
1447450	2062417	8907889	5585633							4632663	12218288	10686051	9045205
2093827	2638830	2893186	1386954							890087	2018813	3141047	3625433
5439002	6111800	2727162	1246642							626823	1334498	8012952	6971290
963842	1093173	3056230	1708771							1090620	2866203	5019187	6143969
1464575	2015393	8453488	4434891							549799	1195861	3405329	2379047
889400	938570	6011554	3430243							831433	1623241	3336784	2031267
1285174	1669530	3869142	1867111							669213	1534460	4415113	7093571
2472297	3126382	1656189	1095360							7836218	28064515	2083530	2529425
6131360	6086900	7796756	4622167							22361342	84403926	6845508	8132574
1106314	1126495	6171111	3215395							16761062	70309556	7446592	5804044
1397313	1566460	2925223	1599838							7173040	31441624	7268717	7715285
994338	1057365	6985173	3759768							7049351	23768390	8094196	9384531
6978920	10969413	3957468	1918438							1095908	2924543	1917924	2120487
2726943	3628414	3658384	2663332							7369042	31340141	20114126	23962048
2151004	2849167	5272145	2753257							1131316	3163304	2601592	1774520
2438890	3232572	45250652	22674636							7075800	22914686	2926817	3047278
6450787	8986814	7011130	4041882							14373502	53908055	2074323	1480636
7264294	10592168	4692365	2125772							25107217	84006734	1708847	1967558
1881657	2362816	18132383	9572208							2388906	7099368	1323738	1584950
1436857	1599314	8555537	4548300							14779971	58208783	2822143	2130621
4696074	5711835	22978876	9880597							10435359	45716462	1542001	1565875
25147586	32461733	12662577	6411798							14324891	66659845	13144245	13284312
3467858	4159423	2412062	1863870							806310	1644307	1399881	1290422
7442796	9312652	11466836	5911547							1651636	4783283	2718058	4189731
23939604	36696951	14031041	8407436							10146515	23807540	3565747	3684323
2892393	3924106	2451217	1239374							18351885	79910139	3098576	1797410
3391098	4725447	5192864	3676053							2931027	10529499	998441	1079696
4729970	6318593	2572828	1926446							4392297	15120197	4829950	4481805
1685682	1765104	8908264	9068804							42915245	189719285	2769068	2189433
3225054	4795516	9825631	7447983							7136099	28145800	31390604	30078005
1335900	1357232	15269868	11238163							15623474	61620265	3750397	2476492
2271314	2903474	2679595	2125305							553657	1478251	17708524	13812403
1193208	1683634	3481296	2198836							3621878	12532877	6424016	4857083
3218042	4489171	4144578	2945060							11204149	40881817	844858	1273800
2271183	2427561	19891203	12263197							1261806	3640312	8366575	7937712
1905024	2678468	10089806	6824292							3223698	14947085	2334263	2366017
1546623	1709865	11402575	8015994							9788817	36504595	9188426	8962952
6736560	9014869	5645749	3815312							20713749	68490338	6081846	3786013
4091284	5995688	1941210	1455432							14876180	47471565	3084237	2509906
14269891	18198222	2025494	1858887							4254736	15077056	2297169	2059261
1067559	1317794	5317589	3551383							6812646	26663714	4948800	4484839
1815505	2534315	1925609	1367533							14568384	57487292	3688207	3047943
2623597	4035792	2859196	1757741							6900185	29272489	17404621	13049391
3342818	4962407	6911378	4816440							5501896	20421674	3609322	4476146
2148185	2650499	10374710	7591532							673900	1658471	8863736	7925273
2995528	4330574	4503223	2740459							1562515	4115943	1349550	1165698
4653401	6698094	10518638	6214286							26356596	93213493	11933027	11922057
1553968	1943448	13780307	4316079							8905924	27982403	81322030	103438990
31450577	44530748	2031601	1435743							914962	2488044	13384037	12766177
3589854	5369602	2920257	2060632							1550543	3124724	2386489	2597413
4879211	7981480	4667950	3413075							9827703	47845273	6616049	4545282
1764810	2656452	3036957	1995683							611576	2149508	13410709	12388495
1623904	1846948	8387277	6356584							3342266	12041392	17909114	19052947
3401772	4089980	3152563	2020356							4639079	12849110	1453081	1809074
8926117	11012285	1993353	1237484							4802055	13188004	1644451	1535653
2747035	2729679	11290548	8046406							1939943	5564385	4501593	4383035
1212956	1566539	1912968	1282289							7917550	37800796	3504839	2913249
1825709	2056375	24351605	16169444							15811306	57343640	1508211	1138943
1275746	1694410	9966864	7247348							3151575	10081632	8418472	6880255
3396359	3965216	19192435	11022091							8517990	36025981	7174813	11420272
1980465	2617477	7164406	4699956							16678751	63581773	7641212	9030916
2337541	3449717	1945878	1306315							6172241	21809617	52248393	56678718
3168641	4513036	1649077	1288268							3815682	9582504	3605720	4225292
5684203	6768022	2380590	1685316							4632970	13270952	10999191	11623275
3541328	4794573	1485610	1027891							5654896	13053234	2716562	3170715
4403445	6860103	3170886	1858715							23547374	81854964	37039654	42827824
1283785	1523733	9639981	6695225							7249433	28542324	1819830	1773224
1188957	1544526	36697559	23230489							13695619	39524646	1153913	1168733
3932664	5430819	7917153	4500274							3653695	11234538	2791805	2611134
3320678	4249967	6572671	4081729							11775189	50593317	3424382	2460103
2349446	2838499	6994959	5335917							872572	1632559	3054735	4919714
6316508	8501361	4755876	2987371							921463	2295690	3677923	2736699
3706823	4732864	5668705	3319107							37466200	122659302	4450127	4330769
10627882	15842183	3085757	3346545							19255005	68124897	3868890	5697959
2936291	3714050	6767899	3975569							11416875	29206145	3434905	2727956
1314869	1296081	15897568	8787144							9692566	33005021	11558004	10714653
1602761	2097195	5500475	3260302							10162335	37079018	1621262	1226457
1803614	2539454	6363511	4467190							4726766	15672650	5262821	3999945
3554463	4437221	3121883	1966148							10115078	38833241	6201069	3656831
3576296	4475806	9228672	6054802							1835517	4544984	1269177	1569210
4763256	6543332	9212711	5791311							2059889	5244434	1235106	1082611
3841364	4596587	10019144	5287888							14119588	49507317	13524414	14234696
3657539	5122462	6071371	3698623							36201569	112548360	9775555	9204895
6266760	8604947	7681303	4686199							1534952	2890305	39427805	39824614
8701703	12277770	1965803	1207014							14499303	34396262	16700799	20018594
1475327	1645927	2489304	1498423							1705999	6931862	3701362	3007381
3527904	4414541	2170958	1454806							798961	1703761	3905550	3568820
2197320	3107743	14699161	9042615							5440769	15948055	22401276	27042059
802021	1287795	7826668	4431422							2799456	6087956	28564650	31820025
1294131	1495345	5318401	3737749							9563370	31066965	2940113	2098522
8079102	9881968	2778867	2282883							13222379	41475562	16295236	15911637
7413460	9094814	2162551	1449529							11249754	42582626	2384152	1984397
1413444	1646066	6504901	4704955							1449424	4798754	6607872	4436085
1604965	2049323	9252677	5655000							15551687	52625876	12217341	15186397
738252	1005862	5779298	4195343							4167484	10113537	11360267	15537498
1902927	2674310	19653079	12982519							2138676	5377157	4351128	4981368
4233942	5104024	2353414	1772659							5811853	15533207	2401085	1445543
3530154	6242748	9949595	6560365							19397854	61660823	1012407	1663100
861920	1395585	4707173	3516109							11741221	39569705	6863022	5857815
1878057	2202747	14101383	9076908							3240244	8519741	15247311	11728416
1571667	2237319	6640491	4505832							981818	2847948	11502859	8405390
4155322	5773453	1704281	1086202							12878129	34002943	1865578	3141570
2243895	2634107	7612448	5480505							751981	2203382	7058542	10151074
8739213	14997040	7532295	4231561							811506	2276007	10775700	7694051
4178054	5246671	10579956	6776490							17305371	49841208	24186974	25066509
988231	1665419	4419122	3103796							16069713	62292388	3144680	2940986
1988269	2617329	3564275	2709399							5727498	13142453	9137587	9053404
7988033	13108541	7643651	4433744							17076323	50713797	6339166	5259047
1944472	2615063	7784616	4020314							14851380	49944754	2697987	2634079
997369	1268307	3612458	2925986							1779695	4956439	18482441	16993449
1777092	2641008	4308754	2818561							29854305	106467047	1873359	1855054
2249118	2913655	8668501	6313922							10739833	27568440	4694480	6433376
2756941	3169183	3534149	2239177							16612492	51864255	2241866	1565377
2882170	3365090	1507546	1100466							3817263	9559225	3584118	4392641
2369962	3502609	5438820	3625426							2724750	6145223	23617149	23896912
2812505	3830077	5536628	3751902							5444430	7700920	3495153	3529158
3588698	4545881	5180917	3469410							10041523	24306329	2945580	3032905
2898310	3905851	4616519	2765474							18857166	49893424	4357206	5392092
3143682	4187576	3337134	2159828							11257723	24941675	4454439	3418472
2450733	3949136	2125379	1572181							19935113	55166427	1850466	1546479
2410992	3467696	15826183	8322577							19337566	70177539	5893559	6819795
16900642	28015031	2108327	1417048							13894909	57676451	20224547	21471334
4871818	5873150	7454054	3759452							14369089	45666843	1280783	1192154
1143596	1504071	14129170	9476468							11611558	28801414	2441919	2047836
2228308	2788589	5270531	3368571							9166174	27875296	13978370	11867442
1238147	1708913	9212658	5989018							10424658	29309744	889443	1334177
4065977	5547584	1926858	1259043							13459311	39246810	1275687	2275425
27844362	49379755	23470823	17669556							2440083	5632483	4424213	3998724
1615282	2219078	27042695	16224349							5759172	12142534	5033269	4044863
2298290	3718206	4001721	2711798							11121944	36258273	4437643	5923799
1777845	2046452	12728455	6705239							20635905	65632120	19322016	18909859
4151176	5203960	7844759	4567779							9613442	20256562	1038574	1352703
956216	1275761	2055618	1460831							19488521	56609262	1246272	1317438
1898761	2549076	9212165	6145581							8691709	25447672	2561771	2074363
3372691	5137788	13703814	8135996							7613376	21042045	2687630	2005660
3401723	3257961	2887724	2041237							1750068	2656618	1334248	1293374
6404543	8994147	6759378	4209715							2458045	6076628	4629238	4419101
1665911	2057161	16280939	10471274							6330509	21227188	6948179	6540970
4687808	6259904	2128525	1409010							2937152	6647351	4520405	3668185
5966913	9960636	4398454	2730635							1297271	2430216	1300134	1775516
13431986	19381645	10583576	6488620							2121122	4472234	1425833	2093407
4382497	6127186	20031661	14295624							12968935	34870322	1020634	999376
936706	1337422	19751320	12110751							8310871	21713609	15935380	16748015
5746629	6557266	12397716	9523232							818267	1708852	25072585	30806818
4842789	6496818	16191050	9845078							27222274	81588093	1694608	1843801
10191712	15379718	8508821	5709644							691357	1299435	2149772	1512253
3563225	4945846	1889414	1389822							3019148	5050673	2045342	2276190
1705245	2312935	6704537	3512267							6473404	14958038	1932450	1466101
1630368	2166816	16191886	11569936							5414339	11775920	3112463	2704996
1883064	2296140	7033898	4271248							1446107	2567537	20507962	15425582
4853201	6238094	2063984	1446832							13339486	37676790	5531819	4762909
39053811	72029883	7492861	5206662							4954809	11735081	9753443	8010269
772804	1041119	2958380	1932248							2344407	5331780	18344418	16650038
1782621	2398993	12000439	6440344							5592756	13659304	13406068	11282413
1221734	1502887	5416356	3271743							725311	1447545	10526876	7713489
1384511	1990058	5552664	1904615							22603094	58067797	25257063	27771491
7873139	11300067	5703552	3911158							6447854	17531950	9255988	6830839
4936456	5577493	1788996	1040762							11620060	28592884	2719355	3077124
9319838	14267071	8988060	5476488							8213197	22049160	7561973	7394342
2659163	3227288	4354487	2810519							583278	1183435	9399407	8809533
5980563	9971786	9004017	5517135							14028720	38599613	5737574	3485215
1949701	2258099	3275148	1957055							1325804	2687770	9225631	7562477
964724	1411874	2663371	1559119							12410168	34504097	2112266	1359199
6091623	8162270	12961000	8151951							6391377	19064935	2226540	2720009
7846840	10109383	2834061	1604970							10552788	31873958	2016409	2491091
2357479	3331294	2104085	1196126							13108552	39851726	3859500	2519021
4770605	6104653	2343611	1516031							20532339	63611208	2956138	1824292
1906111	2505070	5351875	2858057							1167715	2322420	1877745	2164323
1129151	1519939	8898368	5375324							15253751	46668191	1933151	1981446
2507436	3112612	2996225	1943800							17931588	51005433	4362087	3252925
933067	1272387	13961424	10252268							936243	1794773	8087783	6450197
4159831	4671533	5623624	3303068							767219	1417404	3081597	4717927
2104854	2572845	2843504	1663337							762338	1356760	1483341	1626786
2733893	2770497	3362325	1821765							15274385	33557360	1571354	1826972
5251021	7014870	3540968	2120823							932099	2014470	4070131	2678544
3946286	5944828	3695701	2471036							12694873	36459364	10661793	8483814
7674683	10274524	3060555	1765423							1214388	2792701	10878475	9326087
1184227	1695855	7992918	6025380							6920260	18966550	1466921	2042601
1701451	2329111	4741508	2983114							3785565	9468081	2946961	2866205
922019	1206089	3099293	1631172							4379370	8890235	2057751	1418442
2256225	2949621	3363269	2746820							18725747	44861847	13363942	12616685
3025317	4397559	7259363	5161669							905047	1390728	1385029	1647878
2161767	3045334	18071450	12992446							8374571	24007979	15774858	18297784
7868197	12340371	1626080	1072266							8521826	23303847	4042142	3017055
1126884	1496835	10690854	6265422							14192076	40020088	1977902	1333214
6112397	9038418	10468347	6346795							5666696	12102556	1869081	1663876
1955894	2451174	3646890	2318827							14372790	47615830	3402884	4165865
8194904	11523608	1931091	1119806							12574251	29292368	2426745	2555705
2714598	3784400	6063804	4073110							13566796	35998844	4034331	4463486
1339178	2148522	1842066	1274190							7799998	15439058	9832386	9514524
2153413	2808732	4073942	2583201							12870005	36476989	3597308	2550742
5425230	6877355	13651108	8438806							633747	1129474	6102290	3751093
4345565	7033154	4162433	2501758							772786	1219410	2978721	3582928
4073613	5076312	6436091	4451970							5111736	14559835	21333360	19203353
7737466	9535451	12802989	6716138							1169833	1963907	2839610	2139211
2783009	3628220	19138734	11264094							5824139	16232185	1687769	1987112
6562950	9394865	2439117	1266869							13600333	38002545	5295010	3965109
4995411	6161172	5806760	3309662							12262733	24958899	15347590	13797813
1202308	1469463	10007175	6087320							4165670	12732892	1755446	2280106
4226047	5838132	2976679	1740661							11140850	39378537	3582398	4072433
1270462	1790500	4390786	2719207							16442037	54689627	1456323	1068661
5314405	7544573	6013724	3033617							10680053	29948588	2362721	1512565
11735587	18775433	3255125	1989542							19589250	68699877	4369381	4456540
1859512	2545739	10258057	6077250							1081137	2563829	1121355	1438340
1568138	2458756	1839175	1235409							14377984	50947347	4585648	4029761
3876958	6123799	5925422	2740858							1849028	3991377	1526159	2028442
2752035	4235956	2700205	1356661							3518901	8610283	27532403	34597070
1005846	1389041	4608186	2639018							12206040	41388007	1721309	1383323
6467237	9142141	6769965	4539521							12198004	31173728	5475786	4720414
17330392	24148911	2708143	1701846							10275565	24137262	15519053	18105029
3987422	5580958	6417767	3490239							7001149	19009625	14749487	16201350
3244304	4370387	4495369	2467354							12869019	32413386	7144482	5266607
2799241	3602096	2116813	1333026							5216511	12714509	17344983	21227325
3777006	5418782	2106297	1345102							12049059	29352486	1323440	1543634
1339924	1432585	3689479	2286945							45580651	132774460	11785320	13121058
5959203	9196482	2187198	1044233							605076	1306753	17041889	17900117
1589002	2161125	10417415	6376856							1353062	3200964	13246513	13246631
2176001	2867999	1753441	1067826							422232	898523	6581179	7621143
7375184	11061063	4263592	2351505							15236713	38985407	1888394	1509634
1530641	2223844	4557205	2547941							959560	1800849	1861769	1628866
1177835	1793766	2602056	1592269							11472892	27059101	1696613	1230683
935913	1095659	9451451	6039515							1482880	3467509	1568655	1806879
1506912	1869140	12090244	7101358							27898546	97188835	1961891	1816464
5559361	7741464	13293168	8967009							2062718	4699944	3908990	3359075
1909317	2355683	11000630	6233128							20013890	46236927	64402510	61767307
2942608	4001772	7398766	4503914							4685469	10768435	3329789	2447616
3322482	4181949	11031031	6277035							15673637	52857846	12990807	11308117
4251004	5700974	9300607	5247952							32053832	102581120	11715132	10478025
5173971	7527619	8853083	5987729							14243653	36423871	15235628	20680481
2919615	4090515	9032693	6853962							12066879	43052046	3403903	4136491
5352948	6633896	5716663	3574099							7871647	22126071	6708747	6422172
1559521	2336661	3514771	2414076							1159305	2305840	2545118	2032237
3104580	3392198	8718316	4645788							1495008	3718941	6863997	4550923
1131263	1517216	5647937	3451742							2113341	5275519	1209292	1647830
3639745	5375577	1774288	1012079							942551	2388287	2677991	3360888
7688589	9748419	5170681	2732479							9864650	30691469	26245742	27258300
2383381	3251943	10268972	6710889							4392081	10810747	8811508	9502222
4403789	5470797	5778499	3592618							577225	1417223	2987929	2716788
1361033	1732119	6415250	4068113							6609678	23877461	2043745	3075075
2460740	2987595	7374249	4599059							3885678	11660754	22858058	25890552
930904	1179391	5178152	2908056							838020	2057695	11657646	10673386
1457963	1968903	2713275	1809791							12201177	38259104	94216421	109717855
3905763	5664307	12191893	7394545							21349857	74798918	5460083	4277601
4641544	5938807	8827175	5618206							8340581	27296806	8881365	6490867
3977556	6019892	4528672	2700344							7794159	20081936	2489393	1890006
8588120	11133571	10701045	6354703							22299621	76829812	1907033	1668481
3006004	4855769	2791097	1767646							7705482	21296731	1728637	2651047
1246466	1641209	6479104	4671369							6665073	19396733	19748383	17646950
2033098	2699885	8582096	5452003							830651	1654568	2245269	2323212
2267381	2876685	6949155	4284620							6965577	22663540	977731	1325829
8200431	10672087	11037957	7477942							3428054	6148217	9401052	12007191
1843771	2761695	4910576	3038431							1828844	3336272	11362186	11188776
1408574	1784815	10860257	7232425							29017858	94130258	3644567	2840437
1440657	2082294	3310706	1862295							11089885	25272465	1257111	1748776
776855	1120666	6557192	4052170							12126317	31976726	4099008	4369578
5324585	5919693	5205163	3356734							1650757	3114378	9169490	6545349
1951995	2555182	2086143	1402471							3087755	8052592	11785414	12373306
8214395	11206391	7747034	4833844							2229847	5850684	10900291	10513460
5876301	9175835	3468736	2176087							1463784	2940170	55107240	83942443
1845996	2104274	6240747	4858733							6107904	12404554	1149122	1131508
891008	1510218	10771667	6298572							23639580	71327221	22841345	29308447
1657607	2010462	10057810	5636479							927152	2177895	18693474	23070971
6519429	9281952	4246797	2901477							8677893	25384367	1655323	2049464
5031830	7142661	4976836	2964780							597040	1371803	12444148	9034154
1426405	1870030	9295472	6169234							12738709	40121176	2657477	4250910
2078836	3152472	5168563	3454993							11532916	31914154	737138	916017
8029877	10008324	3173434	2162169							13762055	45851373	3919033	4950132
5840983	9160551	1574187	1175768							4559360	16391802	3373406	4372053
27215235	41107160	17168530	10830543							19325332	63248480	1822160	1344873
900657	1263400	1581199	953964							8917047	28200454	1332474	1130491
2474353	3110024	7772185	4991719							3631937	9818531	2015173	1613771
2399640	3375127	19263148	14793317							14656412	43471788	3676216	2584698
5122626	7603549	5390111	3277839							11335996	36398966	2343378	1656001
1910659	2599109	11928384	8376445							831178	2325017	5517748	4197123
1043212	1512062	7405023	4499172							853517	2181881	4029170	3194059
2336801	2466600	34974951	23851723							28535106	87155655	2887303	2955512
7460142	9229804	6354142	4290737							5124660	14684536	3840193	4171524
2283525	2815412	1776216	1224960							2934054	8241665	17497621	19689159
929154	1313451	3532304	2538585							8535495	22505530	10137857	7575399
3668507	4992910	3186250	2461176							8282144	30581728	10393228	8914374
5213719	9973517	16482661	11535574							4683798	13000099	14808662	11056780
6991405	11111356	10779085	6908154							10651443	37682352	2552042	4477282
3287609	4027924	19486508	11283795							10893713	38822484	3645348	3260891
6482730	9239725	24291922	16466597							5638640	17731956	5015541	3897959
1057603	1323047	7756204	5162888							21465860	60107037	5207926	3896940
3132267	3938265	7321007	4183588							6298823	17854183	7246122	5983247
1019620	1291975	15788747	9547986							5209630	12116316	50279867	63340931
975241	1348624	7313876	4624429							10921060	32500558	3211523	1986424
2821138	4143878	7133843	4716452							2874114	5906454	3184674	3176024
1493404	2280725	9605588	7123742							12260539	48047313	2034077	1900810
6178932	8214318	6052004	4081489							1749182	4087056	8601045	8208858
2027193	2465663	2195520	1657581							1831040	3854330	1466705	1385429
1320072	1786152	5341964	5385451							4620110	13450326	6732201	11100115
2844064	3409459	7210224	4912639							7776240	21501788	10048541	8574239
2909580	3469606	13129774	10845422							1170259	2997668	2080700	3146567
4974596	7086809	4679460	2638487							18316108	63006399	3398430	3596854
3047736	4460601	3188876	2090415							3282680	10199395	9419062	9256607
2467841	3705079	7351123	4734542							10236690	30486141	1731581	2472047
1368121	1840687	19549885	12719947							20922455	68088175	2726199	1840882
5104341	7858049	4156842	2905063							2005459	5109169	8458979	8546546
3405662	4366773	26790018	20780623							21067549	58549609	7878821	6108427
2040363	2705899	1519500	1224094							16394784	50396033	4091471	3070826
1811529	2483918	5822267	4003846							12097554	34960798	1103137	1161204
1553566	2024925	2324528	1283367							18501340	68020782	4472411	4155874
7654207	9876106	2251124	1603094							19076008	56874524	1527217	2308661
9401574	12508281	39391693	27657300							18127566	62837629	15005911	14810035
1919764	2117947	5418285	3624646							14386981	42582093	1341301	1779133
3066261	4083323	11863031	8988764							8704380	25574093	7655603	8874360
4376155	6182384	22775407	14692560							11301946	34645273	12319567	15589845
8842284	12389129	7466250	4822799							11648696	37843226	4541479	2965462
52793247	89089354	2136931	1596491							27674871	106073993	1908348	2665867
6343637	7735467	14876196	11179876							934402	2183030	2509681	2527544
1717822	2157274	3886498	2191910							19064710	67846219	901261	1293610
1254916	1391412	4840149	2793418							18924645	59269681	699020	1375950
2682672	3336440	12779710	7647758							1084959	2835700	3909333	2622931
1875263	1953688	12140820	8469822							665515	1638622	15139735	12089463
1320911	2154643	3500316	2530504							576228	1304314	5207236	6456916
3677126	4784061	2375762	1391199							19627192	67264958	9620566	8147185
2064294	2773654	13821759	9418364							1430830	4075343	905676	1289456
2015113	2161410	1367737	1093270							17039962	61975024	5705485	5844937
6066659	7059666	6331840	4445649							663411	1531681	45743697	55947665
13624393	18750176	16398234	13475284							12020798	40899748	849788	1060281
2901113	4340948	3500415	2180251							3757917	8937885	7897637	5667178
1044303	1339226	3414008	2115982							746616	1631719	1473888	1657888
1190367	1838684	4229782	2723932							12362472	42365744	6081771	8270936
5038579	6715578	8507189	5292291							1311335	3079516	1728363	2276957
7187094	9484413	5801654	3569867							3016207	6847956	9506988	8443925
2389378	2873013	4163706	2828325							634452	1986620	1660547	2464089
1715293	2075896	5217003	3086583							495995	1078176	1503457	1654050
957381	1128754	8140625	5500573							538380	1349131	6894577	5607593
2279547	3447353	7594161	4976267							16616314	59363073	15641544	11274882
3975620	5086498	8340656	4912214							2957416	11101423	7810874	9599977
5130845	6299913	6647143	4551972							1067711	3469922	2890159	2835039
1599788	1930683	2486585	1407325							957328	1979680	26954421	29882064
1684916	1981291	3277881	2025490							1053039	2432886	792112	1233659
742141	993879	3021744	1766883							11030944	36261341	6279529	5928062
2123852	2574247	3269665	2255021							7707313	26476028	6452273	4118555
6134487	8945622	6542704	3776247							5706321	17603612	2722601	2562506
3965425	6108477	3013356	1913325							913587	1791325	3450190	3775524
1280327	1512853	1918789	1465217							1434371	3834882	3068555	3820844
1923484	2564427	2160245	1490658							803423	2447965	2650728	3485422
2221019	2697567	1812831	1416233							5330961	13541075	1578037	1473174
2004133	2449983	2895972	1986502							9171213	28483672	2519185	3439293
3016071	4165043	8501341	6220452							15396050	58777242	18456576	24484839
3171548	3954503	2410034	1596247							21573630	66179979	2136581	2004051
968556	1166677	14778331	8628581							22232980	79445042	6269774	7677369
4666124	5543094	7943643	4969827							775241	2063789	5281350	4023114
1324009	1526591	4903739	3372542							14787961	42005058	13221732	17529815
4048089	6173033	2484669	1349302							10709599	36835045	1560498	2978771
5659489	9300855	15957532	10872536							20498264	68202215	1098701	1601439
885787	1199698	3652196	2364347							879338	1668598	4335458	4873827
1510088	2005811	5936910	3635370							714236	2056324	11776121	9418541
12042253	22820310	1715148	1081705							1400699	3433756	2837186	5123485
6432969	8371884	2766773	1429708							10377295	31664415	1656471	1853142
1650203	1940258	4778908	2848766							5159569	13286739	1895547	1412029
2198784	2651741	23111358	19007700							17249318	59390841	5192735	4479193
1312075	1553003	6776752	4427528							8026327	18678965	6889247	5257864
1437816	1697783	5535647	3517167							3726647	10811571	2941022	1893172
4876091	6153005	5570194	3737880							6114320	19914111	22085574	23439750
3589267	4622711	5849502	3363206							5695804	8887647	3158303	3883149
1011241	1220654	6168716	3621569							1620663	4390668	4095886	5323630
1623436	2166082	2025254	1283458							1364496	4193785	3017735	2106114
4510173	6730519	3431018	2028418							19871707	69026237	1785841	1499394
3538470	4701365	11716144	6663406							17689769	63218824	3721373	3383549
3348133	3938980	10802774	6984447							11584571	40100732	12856298	12016165
573167	919935	4002915	2489310							6954610	20542093	9799092	9215782
3310719	4143582	32854418	18484646							1227684	3061542	5100374	6224019
5178686	9158899	15785975	11017390							8068520	28860658	1423008	1743944
4871948	6025864	4442966	2632891							15180124	51377617	9321062	5590359
1844717	2272416	17345166	10598372							9060782	32964427	1585730	1588880
4045440	4566099	14574255	8408223							3763564	10763405	23483960	22544370
12104917	15132687	1874948	1235395							9638573	27750184	2108825	2247428
8754882	13670137	11194868	6339844							18141853	68745911	4758261	7429205
22409805	32350633	9973432	6407243							528059	1334919	9099133	5368415
4410297	6450028	14268187	8869437							1962925	4518112	2018847	2141983
2648979	3312588	18324619	10203091							25315496	71973789	2533607	1811855
1037632	1376053	4879825	2666434							11555821	37617102	2550356	3514147
5362716	6482048	2389674	1380240							2980171	7421003	3294837	3150279
2578947	3494855	1840550	1032629							16310570	63417010	3512185	4042003
2525582	2907025	12394636	7061326							12098530	44887104	2825912	2068938
1196621	1439540	27881990	14892104							16270763	45354557	2581709	4088459
2090505	4116810	3711141	2456118							18122945	55671910	20203846	16210024
2579410	3116967	11892170	6517096							11396617	34914320	1643272	1891451
24783934	40111595	18739313	10951608							499247	1212621	6399046	5922755
4110052	6288374	3136493	1947348							1999553	4809166	11062854	12207123
5229769	8969653	10250207	6278519							886732	2351544	2982173	5221770
1563800	1958177	2190093	1330257							493392	1326668	5277650	5924588
2644425	3934276	9760550	5745779							1402990	3476846	2981873	1960155
1191123	1361475	6810884	3788110							13274870	47740526	2929436	4754065
2762809	4114083	4262352	2427505							8818474	25599185	4631762	2967837
9082167	19111689	5168124	3303269							1977428	4212619	12002119	11434757
4008925	6014271	3456588	1990967							7116512	23595141	1577507	1396129
5452498	6394761	4136521	2630734							509621	1221786	2097216	1447924
1978114	2399278	5164273	3103328							914485	2308781	7502463	8918421
17525242	33337418	3369678	1887502							488096	1175001	9378910	9131713
7146331	9221775	6847666	3542792							12297838	39896609	1424855	1724706
2827698	4028186	2868539	1379763							9216491	32432770	2410158	2851271
4266640	7274928	11731245	9032526							599361	1353532	3251616	3710411
8761339	12085675	6368766	4203797							20063546	67270707	1539445	1766082
4917658	6514517	10864644	5588578							956826	2131247	8066585	6822512
3986348	5304822	11988157	6759463							520215	1340193	1623509	2285465
2154057	3094877	14380454	12684934							13318056	49421893	1031728	1525126
3660509	4560717	1821832	1285900							16642436	53386580	5686065	5239365
4835417	6857212	20518994	12912864							1971224	4316532	2822680	2280515
3118848	4436849	5798292	3151685							58732593	210130691	1839502	1503018
2809220	3880585	26469124	15368961							5905592	21564943	1867373	1467962
1490908	1718658	4372274	4473739							18157199	53112413	3745670	2767858
2100828	2934603	1827945	1064769							22592730	70161606	3872213	3816646
1382926	1788180	6565262	3750195							8315500	23631214	1714355	1969729
1979652	2717667	1568567	858203							1362628	4223621	38222549	54146022
1644821	2139724	16687812	8975611							4543200	16206692	1760487	2803694
4776530	5676829	13884388	6705773							5140543	17486037	70243010	100954462
3293006	4118803	7246018	4129879							14877529	50648326	16388539	21046291
1491290	2002790	3909995	2176945							798311	2356966	1065985	1647418
1192292	1505714	2067055	1367266							4099756	9173260	2425345	2597594
2551857	2955659	10688674	7407446							22180757	75793409	3705005	2488287
4143734	5379529	12749821	6575835							13421092	40749506	5950097	5218446
1861673	2432603	4770660	3110644							9466264	36323806	42086580	43620937
3522312	5140045	31345371	18482929							695049	1445861	1377632	2040905
6151995	9275612	3604638	1981447							2752786	6900601	1685527	1163938
3556667	5955246	13344779	7777915							9221835	25309496	2207461	2456296
3919656	6122423	4036192	2370029							1090523	2662165	5968772	3373486
3542981	4007298	6262882	3548420							3801732	10478850	3076320	2339744
4342730	5416443	5508528	2767676							5181203	18709070	1701703	1357015
1815526	2515486	7859765	4105631							6525825	19208585	1427721	1253474
1596329	2136261	1933757	1084786							538529	1052741	3387123	4471522
3317293	4436482	3654514	2271092							2561942	8261394	12930388	11417072
4041153	4779539	1112774	720899							20943212	70765262	2533662	3834348
4156734	5092176	13173746	6844004							568905	1338735	5923532	5823757
4630442	6066202	14845876	9592419							15372551	51793633	1317642	1889923
4639472	7472541	2623046	1772603							5459741	18654968	4157146	4120737
3585130	5697198	5139775	2846988							20116758	73322340	8209685	7626714
2333897	3345249	9227322	5291867							27883063	93029064	4384933	3611615
21860757	38961793	16356583	8420079							627954	1172824	10647358	12173151
1501828	1865566	2853293	1927921							11424837	35020083	20355857	22676658
13179214	15917752	10635061	7079615							809357	2025220	3708085	2359752
2041327	2720135	6810483	3826478							10909363	30539096	2302926	2923583
1834588	2368796	2566591	1299808							12529720	38617063	1474011	1853121
4370870	6146826	5293345	2424362							8837604	22718927	750133	942322
1338496	1758027	7264686	3967758							4345693	15380511	1891485	1355672
2229071	2852892	2231620	1521997							1060068	2134340	5601330	4626497
3527336	4508428	4569637	2366441							14627831	40587680	2545345	2081929
4535764	6007130	1978861	1263360							3549703	7541181	1636524	1425483
2447772	3803392	3665606	1799034							1040651	2377885	23383521	21836117
2473235	3622747	2785741	1563887							1510442	3305395	19408140	22909426
1494918	1886832	3420692	2235301							908622	1951362	2806189	2678833
1054030	1525567	2625623	1394491							615867	1321014	14445863	13460351
1553982	1962936	2699773	1557778							2826183	11292979	14701480	15776374
8396360	14300327	2634390	1716952							1273399	3475829	12290035	15935961
4703000	8258598	4021791	2078367							16699575	49937167	5560323	4941297
3942019	5249931	4762854	2984059							4431018	14792673	592672	1035828
4242079	5573383	7538984	4477648							26119000	87468531	1218931	1590901
1872992	2564168	10391364	4928756							772691	1348339	11391428	10513809
2572142	3595423	2501542	1675614							2841174	7469149	24928499	25724122
1303318	1719081	2445231	1212287							5905247	19003063	10915124	8036304
2592722	3880976	5810059	3263395							5370677	15320296	5824885	5061831
742343	837916	3514279	2214013							20746033	71988760	2402312	1878364
1922532	2581142	11439969	6157155							2413339	3772157	9296710	6112203
966248	1373207	12256017	6744494							3535016	8306440	3721704	2555954
1189751	1233553	2347855	1569832							637673	1204441	1916329	2551995
1024619	1660294	12431892	7308359							24471373	75305661	2230251	1585129
3487087	4480677	59878842	40769460							5143593	17483550	29501721	40716797
980305	1147635	10183930	6970130							22234112	64678093	2736325	2319057
1162483	1684401	2781985	1857618							1753230	4439452	4900165	3893236
1543937	2042884	12995294	6460785							716943	2073163	7320059	7508048
1740348	2476588	8089840	4766362							3334968	7639916	5715456	6656895
1407481	1989060	10593657	5627635							2005915	3106617	5118106	6806241
1185667	1705534	21039608	15062655							9246292	36232649	9128551	12537165
2640588	3518802	1834703	1367258							13785354	39602700	11979872	13695100
1258039	2196584	8955200	5224747							6284314	10421213	1524848	1657015
3808287	4942988	4830507	3088680							691259	1343970	1490708	1994641
1448707	2212473	4158883	2385215							9248502	24530366	10066024	12423189
2354873	3694844	5448010	2907256							575924	914084	17330506	18614131
1965354	2722155	2934034	1601412							1143001	2639856	2594485	3487409
2232322	3456623	3882806	2527155							631422	1218535	17603836	13511671
1992433	2655197	5925200	3499102							1101473	2412457	10990087	14650427
3053513	4472137	2820013	1851753							1005462	1867379	1986004	2977091
1004226	1570205	5373588	3072162							5949948	17483882	1415207	1862485
1368914	1758435	11907238	7078296							13327327	53112568	6817110	6845648
1859029	2286580	10665213	5983554							3830846	5491270	2473232	3244851
4018161	4499413	8582807	5159466							9362569	19181503	2418225	1844844
1565691	1889892	2311546	1418299							15701448	58001213	2141250	1872974
3147599	3870279	12176902	8062100							5633320	22417432	20098818	20228413
2971522	4522883	49696241	31952128							4279952	20416065	13120236	16978847
1041071	1406561	10718070	5545087							2301757	9057442	1807738	2192531
1407133	1688825	1987572	1226245							681756	1415636	5364554	4276103
4388089	7810857	6934918	3970211							8563913	17712743	1243095	1864060
2258004	3292140	20978057	14288367							782440	1454802	14437887	17176447
2989020	4492045	2340024	1484789							2301593	3434979	14174758	17349215
6208918	8390632	4553298	2904319							9874335	16220755	6535416	8271410
7497840	10327512	5302532	2926998							626950	1503715	3303018	3900659
6895527	11617685	9324189	6466621							3658536	9614361	1173521	1759783
1544201	2285410	6082894	4450256							1128545	1559967	1186481	1376682
15430483	29709320	3056338	2025014							4572125	13712570	12886992	10132770
15102025	21901219	13552425	7538744							4797892	20905861	14387742	10054989
1262067	2021998	4173684	2372476							8677707	26579605	2797600	3098007
2644502	3177052	13691860	7452915							7563058	23991520	8224228	6594226
1167647	1716607	1850447	1209364							7378825	25071989	18312047	24492272
3401121	4443888	10387891	7090321							9200041	31311323	3651911	2779601
4204698	6362524	6380844	3802915							5629835	26845342	49264858	45045064
1250365	1625188	3376489	2141130							14739173	47686838	3013421	3385899
952646	1148827	8087885	4305887							14124511	41251269	3321095	4920235
5890103	9192787	4514271	2235866							11254234	44145330	2292329	1973966
1404077	1681579	10459155	7085185							9291772	35317425	3569199	3338527
4576952	6335205	6985569	4582850							4643339	8144822	1168531	2136936
1535939	2117644	11110143	6697458							6734713	11472697	3264008	3244341
2857196	3535675	1376296	818836							18067601	29805137	11403736	12622944
1809270	2378339	5447363	2915205							10171716	20066281	5351132	3553279
1818135	2456093	5294234	3403058							5877741	17516288	11617206	12101295
3458021	5130628	3050914	1906767							9127707	17285396	8443894	6382962
5859835	7948054	5616953	3089905							11132878	42277678	13922180	20083834
3242572	4621456	2119490	1329729							8437353	22205892	1164690	1394194
2314737	3270782	3592324	2109384							5383241	9626098	2450106	3336216
3375834	5640825	1699404	1050493							2683682	5253448	1802950	2675574
1235420	1366530	2756300	1533684							13303242	25440464	1274873	1772932
1426125	1869471	20900216	11407775							5062723	12190666	105828493	133399493
2386292	2815011	8837296	4804379							7609063	28681281	1881786	2120616
2280085	3811162	3683118	2041090							12887999	57475468	3624943	3964179
2614063	3659734	1765407	1125264							4467770	11711284	2962509	2295782
5792235	8581998	3017732	1528132							10363410	46100971	7114290	5132921
3878538	5518622	3453803	2319874							11730020	40878225	4219712	4404902
1483546	1755816	2307983	1131999							1535212	2149410	2978994	2529218
1232906	1664713	1673318	1103541							4498915	25389443	7122490	6067257
4250194	6877218	8073141	4620326							12941717	45254115	2596580	2423376
2771214	3805860	6002567	3171467							23569751	104504233	2899893	2570258
4196690	5314997	7585642	4927688							3490290	14171188	2191962	2113236
1072294	1282027	31572599	22847781							2719639	10434705	3334684	3542394
3180205	4314691	3352665	1605588							4198293	13956205	1804962	1872177
3947366	4578489	5221620	2867002							5858476	25836388	2318771	3375708
1832949	2355087	5733314	3209526							16934110	67265771	5319444	5148283
3197937	3781665	14362147	8344531							19953895	44574451	9129809	7080750
1094097	1233817	9931574	4853337							7579554	35658861	1238138	1258347
5282457	7038032	9319186	5320726							6094161	24394755	2575817	1856692
1685841	2502996	4523815	3099570							2651707	10240008	32712223	32501987
1209667	1781687	19287181	10530829							18795108	77603762	7240943	9012084
4615812	7128201	2397365	1370634							2401908	9331710	4818839	4386248
1506355	1932935	2286716	1399842							7185790	31101131	1043467	1252642
2423933	3332767	8777921	5061209							9418184	42867464	21245096	22215041
3639561	4550949	2845841	1448291							7502722	33538675	17046705	21452876
3204932	4441634	14021283	7420887							30421074	124317546	11212230	12878500
1594417	2227055	6849794	4411639							3806047	15987198	10754221	15124359
12451096	22068568	9026193	4927065							6857470	27733939	3014320	3052610
4633843	6446888	2421910	1707280							15784423	77660924	19387471	21592654
2123590	2498345	2265833	1548518							7216131	25342045	10397809	8620110
2122992	2728210	1810975	1030686							11442041	46368457	3403650	3051809
17190507	26143938	3435062	2004928							1787317	2102614	8042306	6724611
1232783	1665803	2649311	1505859							7871283	15183493	2044470	2634848
1956573	2761303	2593023	1333732							23931300	92858201	10408857	9000516
1650772	2308989	2369195	1288823							14809436	53896880	1844829	2596770
2083129	3249605	1693782	1000888							1189868	3004313	2088868	2244723
1479133	2190459	7244924	5102388							2156049	3725502	2598783	2645075
1123230	1592811	3519212	2251862							4145453	6812830	2263435	3251985
3427462	4965092	2822453	1657770							8410218	16015511	2308016	3596009
2332115	4367809	4123299	2112359							7701860	28070245	6343167	5956002
4398145	7332309	2104484	1272733							9447378	18760368	5155629	4605558
1453601	2098287	2948768	1471875							1626525	2856694	5801173	6352246
2097970	3402768	11255581	6580702							2563809	4276467	2690985	2250642
2778784	3783278	5816751	3028943							18763188	74415070	1509129	1876563
10315822	14634725	4954266	2849978							11557039	44587675	12597405	8423411
2670151	4066080	2455204	1503610							12207211	35393400	2465612	2454677
3190818	5044492	1730327	1238914							10189102	19483222	47981108	49359448
3269037	4433553	6092749	3414897							14128451	60883340	5034543	5413250
2487801	2885224	8406812	4877558							18075384	58147362	2292421	1678159
2556387	3164490	5626193	2950750							15377604	70330781	2521599	2759989
1992423	3033121	4146723	2507563							12904340	63332454	3961904	4263274
1090949	1527603	5472671	2978190							9474939	34476891	24100477	25500165
19041186	33103039	3539271	2222999							8043860	12709007	2443955	1776291
2076944	2776287	7699456	4548901							6066598	20588341	1882194	1727112
1554591	2292571	16177129	8835009							6729069	23072236	18398603	23661734
3779031	5087920	3740804	1991994							1332342	3850660	1770496	2869374
2119143	3579617	7431661	4922306							9962021	44936282	2583665	2760826
2574832	3294619	13289721	6973580							980646	2018302	12733445	11366252
2107686	2679465	5486344	3440875							25123313	76195481	2867600	5298651
5031771	6839044	11122788	6583178							1899832	5320000	17646335	19629743
4282183	5476740	8481927	4205331							2833238	5432071	5152838	4008155
771344	896322	10037016	6153447							20098253	65062022	18533878	14430746
6380356	10175671	2914675	1638400							15966937	57461232	2271832	2161667
6740258	9108637	8658325	4709129							24978122	80198183	1829599	1240529
2778802	3776834	1762296	1218274							7370199	23564165	22973490	33591164
11391146	16467485	3218244	1630183							8751604	52619622	6078895	8599197
4374555	6518249	7077866	3940955							22582441	104299886	61694547	67352490
3173731	3677330	6445511	4011496							1347209	3605204	4814395	8425197
2937701	3580684	11708889	5918659							17144897	70044817	7216375	8132950
5026447	6767384	2123098	1252385							13126819	42025846	2635887	3010612
4849006	7634456	4265557	2380334							8181589	34396834	10061631	11273807
1543204	2289198	6580279	3507890							11454903	53887643	7513389	7181041
974666	1100437	4464940	2842810							6411802	14729565	967642	1366724
3459093	4252155	2766796	1678273							6160629	26120901	16025081	14430329
2770107	3377141	4459253	2463489							10336566	41992418	23033889	26991835
1673127	1891214	5358441	2483938							21504680	80537495	1021202	1508612
2308685	3087396	7862986	4214911							9568126	37055325	2835448	3120858
20228338	29793057	4024840	2598907							4711331	11127058	1230038	1189657
1733289	3710684	4158994	2381063							6416143	29630412	27016754	33861266
1541921	2205805	8118732	4661170							8051991	28022497	35159057	26300512
3117532	4199609	4697127	2301818							3580052	18054732	4528787	3046692
7080185	11512074	3306340	2187945							22487892	72244420	5029822	5770560
7099824	10414320	2808760	1576660							8215525	34790243	17999922	20424489
1730291	2668460	5487641	3305249							15052259	64322821	10642334	10257749
5193782	7772073	5352474	3085091							9141592	35031019	9365347	11778920
2018850	3028566	7453708	4049297							8388157	26968549	3897696	3089401
3275861	4198340	13669809	6947220							8092935	39245745	6519102	3795622
1812791	3335843	3279950	1715628							28217349	122925129	3247083	3679620
10836826	14517626	20747186	10675786							11189447	40245952	25553180	20524837
4002169	4706123	1806988	1004878							5567212	21789694	14530115	17678207
1807004	2377520	4731369	2620753							16023830	90063329	1293578	2211202
1401324	1928914	2932631	1523524							9541697	27856793	2684461	2823272
889530	1140918	20126019	9438375							8874494	26903682	1376403	2119723
16386732	26479049	2391782	1337047							9564004	33817315	3934687	2781145
2294062	3597502	7485736	4537167							11341256	37501435	2577980	1788368
5387062	6393770	2347419	1155930							1445339	2919514	12777819	14196401
1578889	2181187	6392258	3491675							22763931	112925100	4529709	3909604
2792007	3823306	6256333	3752015							12116241	55484929	4328372	6234341
2579046	3142080	7656104	4415172							9220842	39920781	1430874	2213524
7058062	9929274	6635934	3866284							12097561	51919920	2935637	3206152
4267921	5969699	3298439	1876388							15018272	71549253	1062141	1634780
1197303	1559726	2689159	1363273							11321889	26476913	9336784	9178066
1024028	1340275	18083059	10674787							4938950	16629172	1221073	1751741
2383240	3292775	8392441	4527944							13636638	53728298	5902370	8457379
1581173	2132286	9925422	5211029							6252864	23135012	2358341	1582463
1427930	1919286	14785664	8372733							8268581	25600966	16835557	13031283
2296142	3099512	10456523	5886824							9687454	21764725	2554872	2728277
8130541	13961080	5476224	2843765							1487192	2420983	2241788	2444257
6290138	8431149	3289499	1386529							6068819	22810973	7545471	5518695
2286318	3561595	18896184	9896921							2347439	4346922	7698726	7556106
6784951	9431809	10656491	5266092							7661444	38079029	1370732	1736849
4436894	5412551	3077394	1783615							8396768	35219395	17667946	18647235
3010989	4525878	2964017	1687168							1839595	4626311	3400981	2388840
1597127	2008582	18521691	9361188							10933625	35596661	1313285	1694016
918016	978251	9573203	5902699							3288292	13030668	1244609	1299140
1263559	1525786	1943504	1255637							5344721	23448632	2056549	3538583
945988	1344156	3531438	3053200							11632163	54192764	14098858	13446863
1203853	1735259	31292265	18606909							4330273	15713392	7944140	6543760
3018978	3929863	27004903	19716592							3898133	9338185	13105180	14386205
1225738	1403253	7227403	4327578							5985717	9223095	4418414	4504324
1369878	1834939	4586972	3169879							15494282	61250102	2033145	2950565
5377850	7198400	19376903	11517302							12046669	43707330	2152442	2013708
748009	908070	4630480	2589269							1819320	3970094	11285176	11551178
2630520	3463211	17705759	10389816							4013678	14202718	39303048	38200864
6122308	7800156	22275403	15708374							21400707	75134120	2826277	3207921
2440876	4207667	7844802	5503904							15650506	51388501	2551644	1944572
7216452	9111689	2575469	1691022							10374515	25272285	15096844	15715068
3108835	4333486	2209926	1392068							5114423	22185843	1106671	2262130
1176233	1640438	36684753	22010203							7471005	29802568	13991076	12577184
3694252	5290278	1935046	1593363							7341577	22159043	6657675	6626342
874500	1143227	4111107	2288660							13504597	56266664	20343880	24182962
2293182	2539385	1652514	1243063							13018392	56432847	3810618	4035892
1440127	2053737	7582759	4794715							22752588	60789487	10948803	16891382
1139261	1585764	6952738	4686523							5356345	24144312	7187071	7490690
1372346	1712360	4014410	2450831							12789612	50798051	1256414	1593138
1256638	1569338	2721895	2608364							4238619	7615998	2117662	1755010
1723905	1952725	7287582	5428232							12914053	46657761	1669614	2056379
7722067	10630431	7071375	3988208							2370937	4626579	1177731	1199663
1549606	2223971	12927529	9340738							17417548	45382972	3710637	2405703
3074399	4256327	7396909	4409797							6941200	13617388	5298468	6639861
9847077	16689575	4087365	2152671							11719863	51815733	3212549	2462667
4794416	6032819	3205761	3142962							6218986	11754839	1809935	2375142
1344665	1621548	4630212	2502316							450723	1113248	1549336	2085067
4116301	5971692	4347356	2600954							5795106	25840390	2030235	1910633
2997360	4217032	2181470	1358207							5535995	14726616	3317099	3135889
1454145	2067853	9607536	6511058							10506290	37958960	2624981	3505322
6091361	8960132	5476086	3778224							5552577	10403502	8246898	9389818
861014	1184279	3911608	3113639							1672530	2947083	28787505	31138471
818776	1077852	10431015	6294318							11679848	30105362	3714745	2864748
848893	1349645	15841841	10388165							14364569	68175336	1916956	2712132
4242916	6215983	9930562	6061118							11310226	48021979	2827690	3256252
5086360	7819431	18634847	11547369							3020411	9571210	1026013	1608055
2385201	3600356	2209482	1515057							755712	1088246	4506505	4242124
945153	1173142	7683598	4815598							4405196	8816700	1023901	1291927
4241469	6532008	10608818	7551076							11801354	45137612	14124489	13203383
3703331	4856946	3957517	2519377							14006450	82018604	3350295	3041649
10193028	14553589	8397737	4711426							25965797	96584295	2641972	1868350
13645689	20077056	1930245	1166810							12650578	55150229	1299329	1151637
1343810	2017030	4243412	2611767							3288886	10178942	2165406	2527694
5475337	8326221	18620810	12127397							20306650	70381448	7075794	5694058
2467725	3077774	8051836	4424308							3984492	7424574	6307534	5058368
1798962	2294954	3800913	2401284							2742153	8318185	11777537	15270562
5250391	5411341	2108319	1371062							2722926	11518386	8535788	7338973
2191774	3178426	8716251	4453363							1733037	5315425	15678455	12377167
3877963	4396010	10690368	5979057							675726	1231393	2114498	2033222
8282388	11519739	29740179	21002120							2383177	4364292	8804569	9768151
1076834	1341214	12770880	7627922							906588	1950515	597484	984079
1092853	1678599	15461990	9129734							10880261	46524935	4665898	4074606
3576615	4830056	2670922	1591069							10019765	31550339	4159627	3667534
9375210	12739667	16779769	8906996							813230	1429514	5958433	5361226
3251021	5221776	1469090	1017931							6194549	16316624	1590188	1686527
4095522	5290911	7866291	4919121							6280349	27130709	4467496	4356844
3661624	5013915	2792886	1801816							30668800	157754615	1537036	1089033
9929049	12125001	2334551	1507317							3016315	5790092	12123399	10560113
2503836	3333405	2704698	1450929							3653720	8212210	4945365	4614685
3030996	4153332	8685916	4185115							15119950	48887829	13335523	13201731
4155936	5928821	5460366	3366268							19144221	43385588	18360238	26115877
2815697	3893032	8205332	6386027							3398451	18872715	1884914	1653936
3241624	3901768	1734180	1124969							7396440	39296371	1651329	1805287
838770	1182348	13507095	8175443							14365166	38290556	8759930	12384932
10658430	14571580	6789337	3807148							18013567	83269656	4848840	4810724
2068020	2670101	15654417	9106482							4779461	16097393	2379370	3324050
10789106	17352218	2634358	1684932							4596034	7574486	3917495	3199135
1400394	1678285	4042691	2581956							5023039	17040603	2022293	1349161
1405483	2095351	11075257	7301991							5300354	19914034	30735529	32668362
1536324	2216131	6693136	3384253							7690350	15049027	4096580	5374369
10716997	22109398	1665270	1181257							4782620	15261852	3357305	3236162
2564023	2971384	6734456	3905490							5278561	11448889	2155694	2075218
4385067	5073942	6063798	4351191							11425497	40625285	3194811	3401581
1009319	1725832	3173425	2480336							2719824	5866136	65304890	79368276
7134484	9883065	2219374	1272415							5242596	11687692	14275084	12671347
2655195	3556781	6178819	4498175							2521214	10298357	4431696	5222687
12510503	29443486	30914374	19601895							4297144	13259061	6370876	9032562
3851406	5684899	12484781	7861605							3501246	12707124	4897224	4778179
1957034	2682711	12412854	6992359							18392980	67331971	1681675	1463855
3990631	6675555	2137262	1568549							12014331	50356023	2521157	2003710
3334275	4483191	11124423	7014206							11797085	24636141	9479633	8732010
3043006	3718181	14817257	10733898							4374925	13735460	3263180	5060878
13644359	24174272	9137574	4687168							10940464	24107617	5421083	5448700
1482763	2163062	12515629	6840550							10713439	42518639	1475854	2178453
7627690	10835818	21867723	13299990							8519304	28516261	1396030	1904536
912442	1355247	1426298	1045712							3047793	9899020	1613802	2530702
2965217	4532213	10112374	6321875							5805207	21198644	1826384	4635597
2681009	3052991	8323927	4627266							3605334	8850992	897702	1329080
2725659	3539259	11523991	8812549							13512649	30375017	2941164	3661967
2525873	2682375	7435743	5148104							17510253	57230275	11399663	13451470
4435020	6953180	6444292	4574645							5945183	17095070	2744237	2705728
2034743	3103860	3772315	2918357							10072454	37655986	4145468	4095520
8151852	14678414	5658560	2841064							1243360	2083559	1653548	3441147
3423208	5810970	13692631	7905751							4140512	14009400	1399978	1439860
1783298	2114214	8379962	5910257							8655067	27308228	21036300	24312513
2647275	3544137	5937923	4495018							12341266	52888781	10136682	10693227
3749488	5176983	10406379	6232548							11979221	33148094	1063115	1746150
2142263	3052060	2699642	1573225							11382447	47386344	9982002	12299875
1478280	1777336	11083814	7032476							4751485	12930436	4269183	3617020
2911197	3733462	8934059	4781457							5509539	17900912	4643115	6856095
1897934	2135326	9519088	6800523							6185227	23279143	6292976	6972259
1732530	2234095	12105765	6429631							6712183	19739680	2807898	5054299
2246829	2812253	41088164	31454536							3443775	10884182	9409136	6541884
20722632	31761229	5730265	3165668							1490250	3698021	11003808	10000213
17477430	25128714	11614814	9053166									4922341	6846557
1546640	2213746	13708353	7875509									2412899	2154489
1136238	1353667	1640404	1250562									4403374	6372880
20598269	33512517	3261504	1952611									1962927	2574361
1347505	1644138	3195947	1948483									4712489	3862472
6785711	8075188	9285354	4782964									3085764	3254271
6602792	8629712	3093581	1678762									24629214	27874394
2887898	3877268	6742041	3832642									10464398	13213051
888771	1148992	9039842	6034005									7488317	6996477
12376490	20775152	5829061	3984893									3683956	4473831
3061394	4571640	12638786	8286793									44159245	47901103
1915031	3152292	4322693	2463613									3798653	5020066
1724216	3066212	7801169	4504887									18110956	24956946
1289608	1967747	26078412	16724886									8380572	11605362
1411216	1799894	10403116	5654644									54617147	58115729
1125762	1264734	7550349	3876538									2551126	3761252
1460582	2321768	29895624	18944048									1467329	1403397
6130258	10100776	6530222	4068550									1409800	1887634
3668662	5037078	3330120	2066068									4665852	6523824
1138641	1639376	4439971	2429570									7964657	10488191
9035141	11622850	3590601	2124417									4590884	4245338
3998181	4526460	9766794	5080171									18330351	16665842
3966116	5196242	4536622	2687820									6040437	5377341
2717391	4221823	5692051	3021346									8001001	6188983
1833328	2919948	9541238	5941495									2168968	1637075
2048502	2595437	13754198	7995956									1414877	2295181
1266366	2252209	6519967	4020219									1523789	1408338
2799732	4014291	3343697	2159758									19838796	26206173
9784151	17175419	2804250	1694204									1359629	1729544
7578906	11209686	9612775	6600450									5463265	6394522
3141483	5138424	8154589	5879673									5197690	4848180
21203784	37260346	8557481	6103401									8216271	9228999
1585755	1769642	7721390	4144237									18307085	18181080
966387	1439238	2040800	1573066									2265425	1566761
2639779	4727977	3223226	2107191									2113648	2933344
3747455	5665506	7135666	4686420									2074781	2341280
3025855	6033174	2766892	1833429									1296547	1503520
4083091	5308660	2088707	1354956									1754191	1639739
7056900	10085870	4272144	2262826									19984407	25223890
2254390	2644713	14541971	8984179									1243154	1432331
2414122	3753514	2447717	1390109									5319580	8154133
33607055	59630569	7054517	4794730									1648365	1928502
2201747	2833817	5602088	3955946									7132968	7413117
2165525	3306875	18700944	11861129									3317388	3420418
1346581	1649054	10767313	6658311									36672420	45845892
778428	1444919	15048899	9024173									2165454	3057776
1382525	2176890	14752948	9568947									1483125	1826521
868147	1002302	11269875	6832914									1496685	1657206
951159	1447660	2868171	1918391									7492366	5787278
22208285	34663182	3964807	2464953									1669565	2052952
2342737	3408716	6943418	4827718									1241416	1281800
1396357	1676787	4254637	2493136									2731060	2583888
2069374	2023691	7535254	4461736									5762980	6437417
1877326	2593938	7701409	5037263									844497	1278894
1471723	1663776	4333110	2388205									42195800	44360842
989044	1882743	9389504	5777629									18176817	23150768
994890	1410255	9232126	5694426									13319985	13080552
4909247	5710791	8585559	6745768									1783128	2435409
1267996	1809301	5727073	3282382									1298192	1393797
3786155	4908616	6116687	3946401									3873685	4204486
6169556	9479311	28800581	16442760									7154937	7413803
1278228	1887169	25414028	15085458									3195429	4347334
7502600	11777642	7632863	3900676									3062479	4599960
865274	1182837	5055974	3301926									2531423	2668682
3253180	3738272	44447111	24254544									5849332	6445527
4444472	7487837	9405180	5325812									1406545	1201336
1815585	2554797	34701034	20190595									4727590	4173629
1620720	2378237	5693480	3755556									2385834	3031275
2121300	2680533	6761823	4598405									5048367	5930097
954446	1350672	40495703	26804271									3070511	4563288
3053283	4512478	5744450	3741814									1543652	2775162
1013220	1104057	10562195	6294376									3432853	3210564
2637021	4738032	5725161	3885342									1426297	1907830
7580239	10236159	3177693	2108136									3348166	3830469
1614635	2393364	17113815	9431560									13073078	18811078
2221585	3386217	3280568	1744393									9043398	10802180
1125951	1483431	4917029	3403436									1658707	1809679
7920246	10935885	2639480	1493140									6935401	7522289
5288730	6597460	3299937	1824020									1092549	1435769
947942	1375209	6701827	4419988									16031081	21120640
3135359	3847989	7966341	5508137									956558	1407008
2616581	3914702	11176962	7400704									10049342	12568785
1218627	1343381	18654818	11808275									1366975	1418016
9024443	13352556	3213744	2232710									10117634	9970743
4878950	6754847	12534012	7980265									1082694	1548303
1029565	1502703	2698855	1785296									2446620	1828051
3988912	5753345	7474491	4964753									2305982	3509106
2187320	3586973	15971121	10352741									4124127	5552484
975271	1459507	4765659	2371521									6574849	7200246
3974834	6840643	8784331	4893325									1409245	1589685
3037445	4297236	16622028	9767503									3906733	3551026
944885	1568212	10649794	6008520									8366729	12101966
1619634	2249003	5068526	3263230									3477379	4514864
951659	1617589	6088802	4000621									3821025	2980308
2684006	3617840	10725031	6499365									3519218	2540418
2801483	5043388	9866592	6059329									3083438	2901820
6346410	9138213	1957056	1137987									2160868	1603621
8112437	14369520	20017259	12227488									7440928	6701145
861782	1043576	5155837	2684694									2551278	3319137
2448823	3071071	5296113	2841001									5415617	4679737
1969058	2637205	9892623	6137013									22933848	31660724
2104472	2732024	2929870	1713429									16507755	20156044
5144916	6655033	20717982	15169571									2365382	1677691
1537355	2158431	6639783	3708747									22052082	23849916
20404084	29282354	42522172	25756233									12060712	13663021
2177161	2720158	10399144	6031053									8903546	8688583
3533546	4171991	5758372	3496678									34472728	49713001
842215	1018506	12293468	7272735									12428658	9911332
1389989	1968770	11813496	7185757									7041152	10545250
1945081	3102435	15393802	9300776									1055703	1226130
1768490	2487616	10607497	5543911									4060292	4219604
1376275	1672238	19287415	11417523									3726401	4507170
4664865	5551031	2467382	1573383									6063830	5441405
2870773	3860102	16425463	10190093									4561265	4004247
6136651	7248234	4266006	2511389									991592	1961427
5347308	6906376	6672289	3960917									1647410	1824855
2407542	3728767	2781399	1709878									45222009	50317501
2885658	4041551	5808780	3751822									20809637	19367412
2653860	3536061	5315741	3879286									2589485	2952042
3364738	3735642	1674950	1074641									9486620	11446640
2387503	4738527	10748475	6080874									1747697	1305354
4499314	6058058	7203647	4248984									1216412	1555336
5712778	6879641	9691757	5556043									2920357	2514409
3371239	4240338	8262854	6118248									4352957	4119647
1072802	1410959	8761884	6017982									4952273	8279615
2219865	2936315	4624152	2348626									14607213	10385169
4314729	7084491	4387760	2753939									1117892	2122012
1016812	1169440	37000931	22799701									11956089	11493756
1893685	2491622	7831684	4930359									13319622	14528155
4724065	5586452	11602394	6121713									4540991	2926838
1416389	1926001	3840276	2494413									3228086	1855241
4812925	6400913	8069112	5312904									2460212	2480506
1765784	2032937	5317102	2415438									987740	1389697
1739725	3557294	25710940	16220500									1748006	1585458
2121720	3448265	8326459	5173416									5063704	4779934
3535547	4225108	43674833	28456440									2425718	2217394
3649530	4181868	5372694	3143348									903047	1318419
3005930	3886728	6403159	3566390									1753447	2514265
1348537	1993091	5615628	3219539									7073984	8424011
3081652	3805832	26200850	18641641									1788922	1821371
1121716	1352795	3912433	2561047									16127856	17143034
3455569	4217964	13280741	7738263									3625131	4308785
2088101	2780959	8769570	5135741									2342521	2322553
1805554	2341924	2642267	1693631									2227602	3410991
2895754	3640820	4057433	2392783									3386267	3759758
2674435	3457577	29577702	20361670									1274495	1231010
4958221	5391470	20689558	13803634									6994562	5117532
3106074	3782427	8999322	5795994									2243475	2407209
2642759	3140501	3915062	2419882									12242932	11511000
825615	1089354	10238523	5752026									6714838	6697343
1105621	1516637	7716782	4061522									8979419	9623180
1256749	1622466	8881455	4973315									11499370	13534051
1024678	1440696	3065871	1954901									3587857	4831965
1539030	2020831	8378322	5734471									14189980	19061666
996190	1357714	11564458	8404806									7564613	5931875
1217325	1615343	8334985	5624984									1839947	1349417
4759070	6791978	2517872	1623704									4181911	3774446
3432477	4035133	3039663	1811524									1979594	3748445
1563500	2448330	4279607	2670891									5554338	4490442
1552415	2053715	3471905	2267269									1293106	1652675
7485065	11309803	22830760	16590536									900467	1678078
2333249	2931363	9415196	5974714									26815581	26447997
3607438	4502600	2343775	1525619									4379569	4629259
3204807	3812165	25848982	14415796									3365392	2438966
2351696	2991203	3634961	2189325									3734245	2554636
1876519	2653091	8092191	4958966									9020276	10135172
4443893	6883425	8854650	5223798									4551829	3019568
3086096	4535241	8623351	5369258									1732145	1340842
2138304	2925790	7715671	4855625									1657959	2206068
8656271	11386906	6234971	3631424									1993154	2139503
1212620	1627844	12979589	7715106									19737868	22376710
2778721	3188462	2949059	1724029									12563382	11357531
1032704	1301946	15014108	9211970									3922855	3111127
2236773	2674983	5660522	3699316									11025836	12301507
973920	1341961	18815003	10972015									6406228	4921241
1967440	2485572	2071133	1240354									20950388	19724808
2859386	4349635	1579003	1703779									3247503	3064358
1282304	1727567	6640931	4167732									11111351	8807258
977868	1686113	3193840	2358066									2678684	4020510
1189844	1425560	2321431	1440477									1031693	1734002
3326509	3885542	35044336	21801838									1876351	2811735
7147244	10425015	2055757	1347272									3572613	5159829
1653930	1977964	25543818	19881257									1256897	936467
8345802	10980243	4816730	3246871									1642186	2887972
1203828	1569124	7255448	3994176									25921927	30330190
1362679	1683275	3203455	1951028									1107344	1439255
1387177	1770681	2155705	1313988									1955575	2553554
1457073	1610411	1972441	1080960									29171018	34831503
2006587	2326196	14715499	9180547									5471494	5015176
1243002	1485552	2462821	1858250									1829913	1911593
1101104	1255985	12189376	7382525									3075580	2498986
11595025	14696528	22249594	11449046									6958302	6864912
2116065	3177440	13576441	8362458									8488810	8190786
1717986	2795467	1432271	1132213									5294677	6016327
9798237	12038632	4999751	3469527									8106595	9093364
1065747	1414988	7353040	4146472									3759716	3416833
5582227	5764173	9310109	5861664									7041677	6281536
3671470	4334372	4931208	3294502									1602799	1713907
6585663	8393399	9751706	5263774									2594916	1720598
1727572	2129258	16651572	12791123									1031849	1463069
2002652	2775283	15615953	10756457									4436013	4735262
2325966	2926609	2735808	1693279									5121549	6393315
2740445	4207238	6231219	3196038									2449397	2160507
1868381	2583343	28215721	16505919									1103746	1141206
4060184	4950299	16062684	9824728									1924106	1233641
2777035	3569620	3546174	2301671									7292010	5554245
877014	1267237	4449635	3188421									2763198	3567159
4243175	5874179	2948917	1615546									1307160	1556822
1122061	1396367	7094253	4313257									5949528	3547951
2049718	2206635	11092827	6834677									1423838	1090087
2097069	2758633	2888706	1823227									1425266	1875828
1559506	1800085	13189415	8092178									3890150	3441780
2588327	2906097	4900303	2895909									1894405	2343372
1904840	2389385	19174018	14088788									26309844	30370777
1204667	1189052	15572158	10575354									10711484	13182159
3054796	4163347	3924348	2340493									2442873	4033545
9503350	13257690	7960364	5368043									11245636	10374853
2134746	2477334	13501670	8386476									1246874	1253707
10115429	14501077	2129040	1329557									17148511	20341129
6104715	7274460	25441758	16916202									5883981	4684257
1687149	2142118	7043355	4019645									2496366	3769598
5523678	7214438	2642863	1795836									3841637	3996312
1385910	1977525	2414465	2244728									9932930	11070824
6094920	8437936	3828560	2669127									3878800	4768479
1201357	1549741	5738865	3759740									2232805	2713138
3249705	3846892	12190963	7511278									1344068	2030706
949507	1167826	3880854	2301184									2950218	3282923
1228332	1736888	7715380	5016488									12903931	12126172
7683203	12350577	3061637	2056288									1896094	1593419
1968531	2307465	3305637	2386421									14886514	14512870
3956551	5912625	12085345	7521209									4797710	5710735
1237541	1458207	16068286	9610810									4669157	4977495
4142811	5472978	1835565	1247043									1473381	2236977
1372801	1452720	2513132	1582598									1459827	1094077
995653	1124645	3608930	2369744									7469248	8516218
1182687	1442985	7216504	4308157									26422262	32696025
1171777	1640545	1823651	1234346									17366578	19590841
1877399	2295220	3473657	2360577									4386092	4956354
2689736	3653264	1816555	1059685									5323860	4810974
866429	1316058	4716885	3105364									4158893	6330770
1004957	1293935	8160284	4993766									5981248	6605773
1883392	2179681	7524491	4281200									8638673	11049771
5479141	8197707	3267538	2305890									3655752	3734639
3059926	5102388	11325524	8163921									6365890	6866530
5327507	7439258	4920686	3197537									5027930	3289099
4137126	5076469	2193122	1489207									4849351	3415405
1125974	1410023	7493786	5367758									5465621	5288682
7387565	9872270	7806255	5698797									1717688	2098914
2900122	3735946	15296677	10561153									1648220	1550771
3965246	5170986	3379397	2025367									2584103	2505065
10192190	13753965	3152943	2212924									8731827	11619529
4116968	5662382	2028773	1553449									3038785	2478650
1619099	1799365	3456083	2225892									11477253	9918122
34054613	49930645	7997780	4579533									3195181	2197043
1783922	2582967	15179656	11361875									1692577	2530542
5383995	5992682	3542845	2814611									1828722	3411974
1031299	1190579	2215729	1584332									1971422	1556429
1159250	1460201	10713716	6525786									16112380	17662299
776054	961397	2704089	1893308									3722386	2855215
3956092	5372419	7869396	5406403									2800583	4159102
7037912	8411591	4430819	3450220									2932211	5008489
1810396	2480698	3395585	1960734									12126999	10202789
3860111	5113077	4062181	3401434									2150777	2253855
2203318	2941736	1804435	1325249									6109371	7222990
2799912	3520886	1586879	1107367									3033951	2183781
1593811	1770305	4471138	3300647									2598203	4009129
3065537	4393546	6368836	4295758									3506109	2902761
6249133	7497416	2094054	1676380									2382444	2444936
1386261	1704870	4201889	2808962									965576	1418142
1872392	2232113	4152240	3181747									881608	1082876
2072980	2357827	7003869	4195089									5647034	8790810
1639947	1794859	16257469	9985629									4402309	5216171
1134251	1320857	2200832	1597635									2190622	2862482
2172518	2879615	7104788	4799091									5044194	4843351
5568837	7618852	5152803	2902068									2831424	4225542
11858756	18652998	9489652	5884078									868245	1655591
834989	1040721	29668375	26130957									1106017	935252
1958601	2574475	2173362	1441448									1475429	1320053
3131472	3463706	7729238	6353701									10147316	9451054
1477568	1492467	2967678	2200909									13499783	18983336
16091238	18709594	5632648	4275578									2812536	2744149
1227772	1432107	2819600	1928167									9346685	9260017
1287643	1398381	5247624	4419047									4313627	3893473
1778380	2111832	9035671	6080561									1434659	1357083
2874315	3388903	3623486	2878626									1639595	1872894
1574370	1889922	16266330	10895146									982900	1865367
5400697	6320374	32382448	23081589									3349890	3549100
1387229	1887108	5231883	2970709									2665315	2434730
2332182	2805029	9827991	7227379									1563893	1431123
1568045	1947060	2260980	1556516									2621318	4181583
1625059	2034417	11754322	8340095									4099133	5691409
1681378	1675284	7002334	5431764									2726522	2884241
3803630	4839506	4762551	3849052									2081906	1866135
1164552	1317734	5370091	4273648									10105364	9429133
9032730	13765972	9527591	7304886									1207799	1594343
1623027	1867065	18002302	12506175									1284961	1550770
1695538	2241171	13735103	9346272									11030041	11518361
1732960	2152301	17262143	13808394									7308693	8275150
4977579	6461271	15020445	10274575									3203086	2487581
1036843	1057068	19899219	15917059									1113259	1476975
2102394	2949137	13719482	9746501									2189796	3467456
1237216	1885960	7610086	5686146									1474240	1609207
2899788	3412157	5092124	3820203									3347008	2170530
4395034	5542759	3256190	2372802									1371639	1761962
1214444	1266676	23995595	18152514									3694079	4016920
6704409	10561032	3007674	2105726									4493251	4682350
3414568	4114468	16991512	13522113									4374456	3413366
12186698	18025795	4908404	3775516									3199705	5756996
3507904	4572813	4397712	3182728									8560639	10893587
1268069	1946351	15809628	11885473									17473762	23379293
888432	1053367	2971575	2213350									13846595	15664565
1447981	1940707	12665464	8424562									14462969	14065087
1991590	2336659	5018969	3605875									4510012	4340216
1721366	1986009	45631220	30600850									10183475	13812193
5278711	6984945	14352656	9509641									4855872	4412856
1658889	2549572	4561644	3467277									2032661	3099625
1749442	1920597	9479936	8103412									3918112	5179554
1598188	1994333	9008713	6559367									4350369	4309228
4761773	6636312	4851680	3466641									6611350	8149413
2689837	2659502	15961156	11346808									2187052	2675611
1238734	1338043	11792083	8773648									1521620	1714192
5378011	6343320	3574371	2086649									1150048	1367890
1660578	2176321	2756658	1763890									2223288	1813327
2375174	2757278	1486279	1377916									2678726	2651287
2921670	2745499	4678618	3934130									5960252	7352408
3686404	5272722	17692468	14696378									2257348	1416662
3775420	5473498	4066740	2662289									3673123	5102973
7932029	12076527	6135105	4087172									1796923	2172181
1632094	2044730	2158241	1583200									1491745	1414317
1891317	3123466	8962538	6640964									1379018	1332186
1112313	1244363	5746407	4024808									15849533	11647975
1746012	2031350	2677930	1844232									4368572	4209789
832193	1003073	9310129	6554106									19461130	22657735
1353223	1856474	2694383	2056368									1265293	1873771
3916165	5924846	12810195	8778388									1218561	1724260
11040024	14463794	7599788	5253369									1392883	1986328
6598984	7967634	14751639	11704342									22264494	29963904
24720023	32143298	8399439	6210555									6565946	5877120
1500224	1882419	4377658	2911957									1176540	1364852
3104236	4746996	2520524	1746722									3172780	2806768
1313442	1759249	7986807	5040163									1619581	2117781
2505193	3668186	3006025	2580004									5196519	4172514
7587945	10316478	6105949	4798129									1086013	1129928
1689609	2315639	2742359	2183232									17635541	19148025
3178911	4453101	2492946	1719952									3582080	4908032
1085689	1203519	8217351	5168085									1816043	1159118
1633301	1909334	2184339	1638354									2305185	2545286
1077649	1419811	1527968	1229413									2979105	3410796
4025306	4746879	4802767	2952004									1657925	1428219
1506283	1929721	4057980	2984904									2359301	1724167
2312701	3121906	11332074	9237482									2803308	3038924
1091098	1197088	30118306	23842683									1735290	2489723
2201561	3496561	2343650	1507151									1668017	1997498
4706506	7451673	6504725	4526730									2543317	2861128
1792478	2277781	8817564	5867572									2629946	4068471
4071072	5507606	2478358	1846396									1812498	2499653
1807903	2457931	14586989	11325915									7620160	8898686
955211	1094795	3084239	2153907									6407017	6097039
1885395	2147765	8166649	5654352									1309760	1359817
9107966	11800472	3464533	2409677									1040142	1340453
6532755	10181698	8515930	6410273									1830728	2304001
1130794	1303016	14372983	12191042									6229656	5342443
2474435	2750991	7013083	4666798									1203475	1555468
3578264	5604003	2663982	2132457									8883413	9438180
4276163	5287205	9493007	6833565									1476766	1677568
3048243	3701163	7555396	6447252									6397500	7953041
1690053	2367127	9478367	7043979									5918737	5785166
1934900	2511215	3115913	2329923									8596491	9048261
12884739	23884370	5479843	4208545									1350254	1562472
1384278	2125518	9015318	7605293									3346304	5409396
1531028	1975324	4665668	3922632									7140324	6880433
6023509	8608523	8249273	6435610									4363681	7545451
1297939	1557789	3459486	2793179									4032096	3627449
2174117	2937390	3718474	2314414									6401749	6255084
1673967	2545285	8767367	5926302									1403815	1137101
2005467	2111384	15912852	11952859									2267286	2183399
907785	1207309	18215662	14922670									3972371	5103594
1489661	2167946	6953589	4574321									6400102	8843790
4831200	7387771	2722244	2056198									2080765	3161518
1591263	1959425	5436228	4202096									24422546	25886220
834344	1091076	10196925	6866318									2059357	1901611
46623474	61403825	1598656	1110349									8003703	7697123
8579639	7897315	1442644	1112220									1544327	1297729
14358399	16577547	4481038	3882024									2723705	2884910
7851144	7988471	34969333	28257145									1292098	1802295
1647482	1676241	10856208	7803935									13192400	17535163
3461674	2892351	15755653	10970565									1304489	1448909
8812264	11334495	6677430	4601184									5250155	5090497
1721670	1659401	2636859	1955347									7873175	7250389
2039571	2071478	3817042	3128534									5630527	6941820
8111851	8662675	3172812	2318586									2043234	1800185
3914369	4812502	11122757	7269576									3560642	4881436
1345975	1296337	2281456	1601192									4712538	4520486
7424203	6944824	2925260	1963604									3317244	3401066
2699846	2266624	19647272	15275960									7581647	5950399
3096773	1928461	1857847	1520668									1718593	2632409
1545288	1178497	3271664	2155394									1363947	1699964
3729412	2647357	3379912	2333054									1037925	1773268
2060920	2099975	1937851	1519825									8807104	10336073
3954669	3298842	4967533	3654541									14997135	15382130
4740520	2263255	7802653	5458176									4645019	5941536
12995422	7953449	1791091	1319148									8109584	7567472
4569074	5926777	14311436	11194767									5210386	4973591
2921947	1642150	2409189	1211962									9252186	14667689
2104501	2517556	4236407	2606864									4302816	4200329
5133992	6090956	3545294	2210126									2169918	2505035
1378509	1267621	3886194	2415422									1245167	1964315
1542529	1374615	4016353	2832134									3941513	3701873
3139209	1997747	10245005	8683602									8469647	7477872
1319926	1453002	4940428	3917497									15582704	18802764
9641824	8136966	10366156	8216746									6539642	6940689
4001629	3444702	13619612	9273900									1826293	2093774
14006337	14196318	2657639	1419465									2263559	2708671
9171778	10043418	8770954	9815489									19510290	23986466
6104854	7127273	6860804	5702443									1610434	1781951
2447224	1501178	2883986	2136826									1215112	1872030
7630601	6908242	15635793	12151851									6538389	6820578
1361700	1190987	8806255	8284766									3594116	3754819
2451274	2600667	3497003	2563735									1324032	1883027
1203944	1075503	14906514	12226870									1219310	1709854
14203318	8158432	3661635	2561412									71860904	90042998
3268191	1730431	2791901	2267851									2247443	2797994
10584108	7970952	9260859	7194466									1563785	2023778
2621096	2597320	1763361	1343229									73625114	96048376
6476701	4955454	5698631	4241096									5209169	4391185
5146616	4563479	12351105	9768462									1472885	1457625
3911288	4271982	18308704	16068034									3081938	3788930
7596066	8661124	14364805	11419427									4364815	3702562
4411062	4857371	6935561	5036076									1832959	1951221
2089341	1225429	13060225	10228827									4540180	6605958
2860472	2900485	14634793	13272736									3565834	3118367
1792405	1588925	10121254	8132492									4089542	6423737
1261057	1369089	11508818	9120608									1558398	1814027
5756364	7613624	1654321	1340622									3608863	3777617
2791180	2260847	3075507	2377169									1971614	2266606
2454204	1768094	9807658	9212052									40317461	47673030
1528610	1543274	9597805	8061706									7797164	6631140
5884501	5303376	71205680	75885859									2954800	3931284
5932611	6234404	10358077	7941878									7445157	11959514
10569813	5722777	11248639	9903556									3612751	3669345
4131585	2606356	14407597	11184618									4756384	4599219
2617824	2943282	16445413	12468499									1102301	1374983
2510126	2235758	53531062	48813798									1635948	1927416
10069838	6922356	7924336	6338437									1360184	1058229
3888515	4304797	10315395	8215871									3292332	4957434
4156631	3790420	5077845	3725232									1155103	1393771
15929899	15492239	3461613	2297870									1818536	2665151
43325557	49644552	2661281	1628475									22980446	23662891
1249669	1301800	2623546	1877574									3145812	3160361
4589308	5363745	35471394	28759559									7856871	8933594
4098208	2576725	8084843	7274603									1808054	1903082
4706643	5284095	7158678	4884406									2353764	2616157
3836160	3920691	13021672	11221738									1478291	1400841
5112378	5705073	18660555	15214765									3074590	3086937
3282955	3116805	5113025	3771114									968428	1430811
1553664	1053323	5667805	3244173									1849921	2415512
1945140	1402309	3340023	2484891									1276253	1491838
3059831	2052009	2994373	2291481									61175357	81673651
1395097	1202592	8955933	5873819									5753075	5510854
5693080	5522477	14080893	11765938									3485779	4173324
890132	1106056	1458146	1094537									1512839	1572855
3744679	2728779	4544871	3105474									15153617	18144474
1762442	1735963	12467924	10390867									99981975	134424162
5268610	5440945	4164254	3412387									8331036	8506597
1305483	1270675	7709636	7795500									8454177	8750077
2973613	2708459	3777865	2522834									1246571	1451055
3482993	2969646	60084722	55529497									24657125	30354262
5651938	4115711	1865052	1461547									6301506	6699486
5245846	4813215	5832877	4330043									1393135	1430425
2982480	3473628	5013832	4300643									1324723	1237196
1093417	1111340	4359752	3114023									18016496	20547648
2474581	2528194	8896340	6494212									1134007	2038219
2439337	1538448	6170062	5171624									811137	826480
9522741	6224590	6863987	4694814									2621218	2479258
1712694	1150816	3172804	2414539									7344599	8215739
2370274	2465724	13460544	11433505									5383607	4371709
1437590	1292849	1677861	1402433									1439587	1740388
2125660	1284450	2542968	1749700									985109	1434820
3736607	2321553	7084053	6858940									7267884	7216691
3421548	4471943	6659603	4963727									1302389	1587587
6067568	5033791	23696416	21235378									6126484	5400049
6747292	4872298	4821580	3397100									1416901	1167164
2818899	3273788	16044929	10374436									1135629	1714458
1453498	1433166	11000884	9279654									7624989	6626609
31911661	33440947	4331467	3870542									1582441	2793060
5806543	3786226	2304906	1710702									5584729	5033081
11818526	10036336	3759413	2458134									5062212	5963994
1677294	1772933	4412263	4174262									5227602	6539749
4637920	4300337	4280337	3516192									1156599	1384392
14251468	9604781	5241170	3669253									1351327	1458455
4629147	4171226	6136379	1405905									1403952	1505456
4674311	4652001	5171704	1352725									3999662	3955731
2498824	2767477	3519107	1017434									13194649	17998918
7545485	8778584	5636400	2255791									1532553	1915135
6605758	4600631	1187280	1363718									1356762	1683090
2858263	3031173	12290441	5462372									8161874	9509056
3277439	3283384	2914937	1091224									1649416	1313210
2440053	2219415	7764832	1871487									4416837	4131723
25653735	18932770	7080023	1641119									4359163	5090103
15241287	8740840	5849474	1634729									2168641	3208617
5670361	5210255	3064225	1066243									5133650	5108016
4921748	3482807	6671330	3399239									1389823	1430836
2735629	2719566	2494225	1078252									15813120	18101072
3580692	3537000	20770740	5418867									11546391	15247729
7753199	7791886	13201849	4988429									1994966	2180915
1249351	1064766	28614301	9467646									2104180	2064390
7616214	4738198	20328856	5972410									2235709	2597902
5738514	6707161	7640716	1692439									9573747	12122806
1705081	1427664	6091176	1181847									2006148	2693140
2840951	2705383	12274103	3464923									2460868	2229368
6088793	8725392	34677387	9684972									3567230	5190280
9424500	11137980	3180240	1510881									9992977	11320331
2030564	1735904	3548448	2397600									2309704	2727179
2690989	2440487	6184292	4032286									2181848	2200143
4195719	3831516	1930135	1231542									3251613	3400077
3732943	2899514	4136962	1591520									2451193	3134206
2491170	2639606	3442250	1513184									1311856	1291566
2981438	1713260	3896358	1417408									3578664	3248421
4966544	4526764	18365522	6739265									12511502	16097260
6829954	8244542	4674159	3874068									2111559	3386786
22689882	14713908	6972928	1531909									4430743	4682546
2039659	1826974	5202832	1013979									1297021	1276180
1921548	1273710	9257915	5110933									2802548	3422836
5070993	6223659	5068648	1159141									12611396	15375651
10203546	12812643	6601687	1243925									3299546	4287990
4800131	4413521	6914680	1277920									1631546	1624006
3187660	3429146	13756746	2770484									8060045	8828600
4074122	4007977	2070378	1048769									2020855	2220409
5201704	5763595	8607898	1873398									4496561	4762260
10324219	6352961	6418975	1404086									3030505	2825373
1586112	1697241	7258312	1624748									1160709	1953733
9002687	9807702	10238821	2082288									24532724	29682178
3945722	4180656	7992223	1852801									3579745	3683112
1681122	1362157	4994006	1126617									2248673	3225938
2576692	1828158	2567518	1501583									1227515	1497313
2544204	1605764	2773742	2128973									4023295	4410658
3087990	3396320	4598067	2212934									979661	1356630
4875512	2807896	5720979	1398496									2240890	2533942
3978014	4704481	12763416	3753342									7008749	9149682
7212777	7564173	4125224	1360804									7565201	8811456
7436738	10226780	20525922	4587840									15483517	18882197
4037705	4746178	10731849	4952586									10365038	12975805
4882059	3554239	10001869	4441498									1463932	1754502
2377544	2524231	8405706	1871796									2751299	4912110
3492163	5081848	10092574	1895546									3741539	3759314
7208921	5847337	4534941	1501952									2277220	3059298
7101143	8723743	7233205	1463933									1005806	1378033
1503996	1118058	2523570	2531545									5132623	6492584
4595157	6208128	3962263	1211009									2473383	3341553
6306397	7638863	5101118	2315169									2286373	2648851
9913949	11883547	7295998	1756373									5575065	6551869
1135277	1025340	1687030	1228970									1319569	1615943
2091184	2092964	4234953	2388466									1938125	1955588
2479504	1772233	3471607	1112320									1031643	1437909
6177136	7299025	7610214	2187854									1067499	929786
1623862	1432849	1668144	1296166									22204825	24862883
3089799	1987046	8651273	2946444									7602713	9470238
11710543	7058500	3559832	1180148									1934172	2163113
3865131	3110801	6077942	1348541									6320161	7794418
3549323	2376533	5165161	1128388									3503009	3611167
3237614	3382965	2077478	1765498									1561825	1799678
2021681	1913368	12230409	2471294									871345	1504681
2191647	1338700	6101242	1373184									1659821	1646751
2333282	2596974	5030264	1643389									1685218	1587520
4191326	3089830	4218624	996923									1427147	1426825
3290363	2314469	3620290	1068016									1632367	1314363
8494892	6843600	5889692	1131478									3722880	4673844
4006931	5796510	6060684	3235007									1170761	1573013
1613359	1336416	7391206	2806327									1555987	1447482
5130247	5727123	5357641	1020019									4913175	6425129
2450700	3411146	7002016	1339368									1745443	2123421
6389287	6191368	11484714	6052360									6430552	6395129
11423004	8869024	16676229	4087219									2366149	2783471
1426306	1350815	5494835	1177211									4771365	4533954
3530988	3757233	3534084	1206230									2374422	2260051
12574029	14385754	8309674	1688580									6027285	6433440
1358075	1029950	5751573	1570246									928644	1361461
2338756	2901780	11830387	2774926									2643391	3230147
1648009	1456740	7363953	1738777									24508017	34992638
3888228	5674018	3043513	1540032									21372055	28812079
4263498	5421238	2348152	1703229									10779708	12721463
2885229	4096873	13233325	3387591									3627317	4288835
5057783	4818272	2119072	979098									1922756	1958102
2606869	2070722	3525911	1374366									8543220	15245008
3261506	2039354	43884356	12221816									3427476	2542605
5309815	3323074	6657060	1392092									1429989	1265170
4743862	4653282	4701440	1260648									5071385	6259010
11180849	13546718	9499964	3481251									8764186	10457174
3545496	4092052	1756948	1383883									3207394	4769046
4988994	5644016	14332550	3026672									1241278	1234602
5646168	5848473	1418980	1092573									7210108	7671397
1925889	1153568	4371673	2503930									13338615	14845872
3995498	5078263	7685814	2007126									1889499	2514706
9447594	8950147	8534096	4274371									2204373	2567881
2452053	1837939	15315947	4104776									1542165	1723250
4107581	5048959	2187049	2030476									4767227	6239978
1159690	1098476	4480094	1020124									2498096	1871627
2206500	1539018	19599275	8527859									2013006	2259990
2436459	2418864	4977165	1031299									1710320	2072046
8336899	4831645	5612791	1486909									1729345	1772609
1638241	1935879	4699062	1192215									3502131	3221746
7126675	8396957	4627062	2843740									3164820	4109011
1873899	1893678	2160927	997879									1169841	1140632
29006690	33403598	31297119	11146802									2128187	2573612
8214123	9695504	6938808	4521212									1739679	1915393
1708817	1900534	5285316	1177993									1580701	1964586
1657158	1504580	8988695	1902513									1684197	2177306
6891664	6030753	2224336	1538164									3030902	4123413
2765568	1808951	2443014	1816768									6375607	6900877
6312680	3989772	12100704	6952725									6725359	7498774
1195596	1219595	2716935	2805368									6287955	6984067
4725820	5090181	6267123	1270780									5363778	7108602
2232052	1630357	8210558	1997666									19401506	22976642
1764496	1373671	5843170	1156224									55598497	77799656
8696959	10499419	5093989	1637663									4819798	4155868
2281796	2607540	7841314	3093580									1856341	1845545
6654291	4876908	11972649	3459292									4448108	4898127
1804518	1871345	9351550	2361417									2226881	2179617
2454923	2474887	20180575	6470529									5235012	5179967
13537274	16870426	4359405	1163120									4510907	4792257
1364076	1077883	16046020	4741771									6142581	8024538
6335162	6798925	6297966	1487892									1242829	1415238
2211975	2578046	2024561	1680853									3166320	3823346
3007877	1999085	2139869	1467582									1250666	1735467
3137381	3182405	9054697	4842251									18326485	23789616
6864555	8648084	9402846	2161792									1452961	1484514
2068962	1479267	6400986	1779897									2173460	2866556
2371383	2396419	4404357	1312533									28265722	41155521
1766372	1207582	28647914	13847176									8721048	8663718
12572162	18901628	4494868	2460298									2104611	1830504
2068086	2817091	3879966	1014602									1730738	2066249
2695874	2369437	7086217	2217971									4037697	3903584
1803066	1643968	10349290	2630366									2463098	3256144
3849868	2813617	3031065	1986303									1052108	1301443
4126272	4120649	1924215	1763996									1935630	2596557
6122437	5584063	6644288	3951979									1834590	2270826
5405615	5864169	4249338	2410281									1512468	1870917
2426114	1892297	1919400	1166329									3971409	3498347
2635749	2258269	1543983	1382140									19700474	24299473
2825183	3507547	3518781	1988000									3225150	3155685
11252660	12663581	8920844	4616643									4691479	4781038
1633754	1547777	5715861	2687036									2484567	2750634
4434565	3356505	3693070	2302393									2528512	3695307
14121530	18718097	4484227	2770101									3831709	4744156
1690012	1343136	6668017	4011160									2920791	3642634
7263054	5513147	15674547	8193401									1141923	1280233
3572643	2813143	2830242	1248498									6650848	9593299
1304951	994974	2941713	1953702									2098257	2223972
2368529	2136162	2762081	1767320									2557963	3425919
5046148	6538507	2849137	1484860									4343352	4032069
13558453	10775660	2608324	1240817									2533197	2832925
3221080	4562795	4328781	2781882									4621408	4823802
4446681	5117267	4631500	2287554									2606520	2583108
4177705	4801428	8750126	4275007									1905030	2295369
3432599	4510189	3468421	1897356									1192434	1432653
1546639	1770428	2508057	1269102									3669014	3195615
5239700	6329617	1897686	1147389									4956885	5999587
865535	1146386	3688106	2042768									1357246	1464834
1366615	1344366	11652598	6373493									6346388	6840933
12411160	13694479	2494701	1115820									2773163	2994678
4687776	6037514	8484386	4085230									1210808	1269402
5323615	3514165	7317174	3637047									2376143	2225097
2820711	3766867	2702990	1860322									7880493	8975298
8152111	11799576	4676688	2008266									1831543	2014545
5832104	8735202	3388140	1488448									1206798	1292162
16058991	21171003	2568756	1544413									2275895	2412521
2102317	2111397	5269794	3206494									1924633	2610175
2235412	2699098	4349966	1956459									2209781	2261243
3484681	4134761	3355951	1739214									1712708	2407175
1538973	1348990	2073651	1131763									4275473	4711584
2952298	3200916	10424702	6247033									1563297	1553335
6415935	4438131	13008696	10139995									1984253	2069894
2316007	2415078	3709120	1796183									18043612	21723323
1227054	1215259	5477750	2810785									6447649	8118031
1476763	1428353	9642926	4574055									4683985	5422398
4285311	4984364	3012490	1605964									3210561	4570279
1366870	1354341	3038575	1420838									2585360	3258364
2736737	3380094	5173390	3249998									3633169	3725850
3259725	2645910	14190125	10006200									2268363	1871934
1714453	2215088	3932964	4514556									1612763	1310548
3539697	2927596	19026016	7590368									3412892	3528314
4891581	5748236	6157432	2725841									2372691	2097329
1494785	1568674	35089871	17432099									5632082	6724933
1955111	2429284	4428510	2121168									4685636	4459756
12512818	15958069	1918556	1141410									6429540	5464834
12871327	8845422	2101040	1044648									2408249	2667098
2987695	3597702	5286845	2577306									13613098	16042746
4100013	4907234	1319373	871088									5705057	6315372
1330016	1553246	2769469	1604526									2272654	2753604
9986382	10879281	3056753	1262489									8086664	10437758
14396017	16753845	2048593	1165331									4159329	3445085
4979295	6268624	7071824	3456718									1246363	1543172
16598057	25209555	6988936	3140452									9065304	12009491
4885784	6300122	4833398	1832842									6327690	7443708
1648874	1516201	4038023	1653530									909961	1296432
5488322	6522523	3216670	1529003									1917735	1918746
1495570	1632852	10681486	4125315									2526094	2300866
3300329	1954274	8402617	3495284									1164521	1124643
7873716	9993873	9616307	3451761									2460944	3156634
2050005	2268193	4948009	3197554									11156930	13060235
3022943	3184921	5149813	2332669									1810394	2146548
4192343	5032394	8403945	4018405									4723481	5729423
3592059	5063146	2913640	1251121									5240160	6236995
3103306	3891478	1959568	1179547									8438607	11914535
1123733	1531164	13180835	5333004									3421893	3979632
1640424	1593955	4593097	2379070									3717028	3829641
8458546	9282609	4607909	2274521									1845870	1898950
2973712	3628065	6015478	3155688									1540336	1516318
2239657	2596437	3697587	1896753									961715	1368744
3423690	4125211	3094276	1299852									1584520	1718108
4558552	4907490	2733226	1359539									2076008	3124388
7173888	6011769	13825848	5478731									2060047	2579917
4270481	3578839	8252158	3397144									1935492	1818905
1805367	1544585	9375893	3844830									2398553	2591860
3195921	3433507	6802308	3230390									3265452	4383578
4101806	3989775	12447900	5208530									2029434	2399724
16193962	20338969	2558052	1326853									2152219	2716042
1336226	1386166	5575799	2457100									2584619	3293780
4414616	4047591	6781247	3935788									1745510	2031703
14009096	16030743	3660334	1622998
3166553	3936994	5057626	2223327
1682484	1575513	3926192	2038194
3368077	4256349	5824309	2053544
4113685	2387488	2146135	999661
6280988	8024226	11279417	4178785
8090385	6998863	2091563	1200692
4389274	3909443	3410431	1541372
4542857	5132534	3298749	1710309
4633503	3708774	11193030	4145459
1765362	1482628	13072235	4266388
3624450	3126614	14412752	5991275
6826026	6887412	6624461	3003546
1466743	1819379	4583306	1703099
8393291	12129106	3318627	2880816
3215584	4068432	2838962	1057536
12557052	18028307	12695562	4572767
1032744	1139288	6855363	2762083
3209176	2316947	3314319	1175457
4339278	5157426	12480168	4909035
7051878	7875784	11043008	5492285
10642148	14047077	2916282	1059524
4543385	6054019	2810332	1302052
2506171	3179398	8445030	3921689
1567802	1670530	8966615	3293070
4062537	4060788	4407433	1745835
4414605	4170035	10984347	3992057
1478647	1531420	7178287	2824270
6287111	4622796	6650581	3180612
3259924	2889202	5450208	2364814
3145639	3797197	4100113	1715017
3291266	3784204	11792488	4390228
5957310	6725928	4282231	1783741
4596170	5348524	3658841	1456620
5008861	4877530	6024480	1917071
1203497	1389034	9438169	3280217
1712508	2166901	11098462	3824329
11265358	17076840	6072276	2502461
2004981	2434639	2997210	1045358
4118072	3501370	3897070	1524946
3697518	3289659	6322167	2037913
13785005	16924949	4344515	1607209
3327373	4434074	8821386	3913723
1749259	1610614	7981611	3022543
1781880	1773200	12836189	4718493
5876070	7664991	5080814	1869003
1625054	1909751	15354018	5057307
3154317	2140675	3660507	1627183
8538966	6123037	4674155	1426634
9376021	11386944	5406655	2443966
5344851	5574018	6308263	3643079
2254459	2863424	7186423	2139757
3733359	4389834	5634721	2101091
2397787	2865747	5329162	2200550
4534893	5670371	7227103	2484239
4444615	5276491	7004713	2436684
10512071	10206198	10157172	3799293
4463012	5384615	8091686	2696265
4357025	4776688	8795525	3156338
1579633	1621679	9051435	3362805
2713767	2626450	3187573	1136866
1116026	1257006	15231852	4841943
1365477	1748355	3071806	1198203
1993080	2159648	5777549	2218085
2428714	2293379	1767274	743533
3406300	4458314	5074487	1945038
3776775	3789434	6950405	2642129
1277739	1480674	17642670	5785361
4279896	4833860	7547907	2797486
8440329	10058334	3957721	1470493
13674747	15328482	5262389	1736596
11098626	12263391	8572474	2942846
2666174	3488131	2518746	936497
3722651	4496993	4630904	1755703
3037730	3401543	3918520	1383781
3906647	4819143	3027772	1036959
8057557	7838171	18116547	6758082
4549456	5455221	2901300	1224028
1075344	1084793	5080283	4700933
1309772	1669717	27962862	10120865
2248877	2680051	18127060	7862732
2598903	4259832	4364748	1353845
25020366	33970147	3279259	1248066
1746742	2002487	6759045	2670415
2066834	2266011	6606446	2130672
2472331	2854667	2769109	1098371
1567530	1490340	2818712	1046902
5409373	5458403	2875892	1087438
3666912	4139654	9421702	2617855
5259037	4381574	3358208	1697404
3408219	3505977	4614424	1472710
2863516	2295659	9270192	3298791
3838053	4076551	6485441	2473080
2707609	2005699	4332440	1442288
2404061	2674933	9716926	2735589
7691086	7563353	3287173	1059794
9452387	10747760	4556349	1531114
12675423	14280118	2768993	916566
3328798	4391697	5283322	1637257
3452486	2757145	7901753	2511783
5816338	5577160	3580585	3126776
1404061	1354345	4901439	4524303
1845368	1439708	15512322	12448014
2373468	2311172	14609191	13036989
9452942	10669193	1438155	1071760
1850501	2012472	1430703	1383659
4584920	5732170	5101389	3173992
1365645	1161374	2465465	1677474
1186926	1075178	3982663	2199900
6993132	8358540	1788181	1415889
20401267	17820408	10890052	8473512
6517737	7945981	4243169	4077129
10993144	12850776	18488381	12677234
1358462	1274071	3642573	2862827
[truncated: 2,167 more rows]

## Sheet: Figure 3B
NHA
DMSO	2 µM OGM	10 µM OGM
391734	227390	187269
305408	229442	217654
318438	208679	241026
286236	217872	249070
312144	227175	176776
267073	242084	178073
307179	234639	192080
345790	250135	201611
SF7761
DMSO	2 µM OGM	10 µM OGM
413767	413529	292365
403692	352319	232496
478052	355804	243196
482084	370878	252466
494222	357359	252301
462101	348786	250083
465913	379865	259105
509022	276140	296599
DIPG36
DMSO	2 µM OGM	10 µM OGM
228520	144636	160222
230602	194865	200636
242322	197196	183680
237166	221383	226010
248791	220582	231978
256487	223763	206159
230353	216669	216264
239601	206319	179535
DIPG007
DMSO	2 µM OGM	10 µM OGM
66707.6	50229.3	52298.8
63233.4	50301.6	48994.8
65202.8	49402.6	46025.1
65739.9	51306.2	46165.7
62015.6	46568.4	43295.2
62782.9	47303.5	39659.7
63142.9	45195.7	41273.5
59605.5	44879.5	39381.7

## Sheet: Figure 3C-F
NHA							NHA							NHA
GAPDH Ct							ATF4 Ct							SLC7A11 Ct
TSM			N5 media				TSM			N5 media				TSM			N5 media
DMSO	2 µM OGM	10 µM OGM	DMSO	2 µM OGM	10 µM OGM		DMSO	2 µM OGM	10 µM OGM	DMSO	2 µM OGM	10 µM OGM		DMSO	2 µM OGM	10 µM OGM	DMSO	2 µM OGM	10 µM OGM
34.2277	34.8417	36.765	34.5383	35.1842	36.2141		34.0368	34.3889	36.0203	34.319	34.5368	35.4142		35.7615	35.4801	35.9034	36.7106	36.5708	36.2825
34.2759	35.0288	36.8668	34.7886	35.3694	36.3035		34.093	34.5467	36.1291	34.7239	34.793	35.7101		36.3423	35.9416	36.6739	36.9961	37.1507	36.9045
34.3342	35.2602	36.9482	34.8399	35.5011	37.3239		34.1563	34.6192	36.3441	34.7403	34.9563	36.7676		36.3503	36.3054	36.6946	37.1226	37.1243	37.2975
SF7761							SF7761							SF7761
GAPDH Ct							ATF4 Ct							SLC7A11 Ct
TSM			N5 media				TSM			N5 media				TSM			N5 media
DMSO	2 µM OGM	10 µM OGM	DMSO	2 µM OGM	10 µM OGM		DMSO	2 µM OGM	10 µM OGM	DMSO	2 µM OGM	10 µM OGM		DMSO	2 µM OGM	10 µM OGM	DMSO	2 µM OGM	10 µM OGM
38.6925	39.2986	38.4196	40.0191	40.1666	36.8392		37.9775	36.9846	33.8968	39.2774	38.4138	33.9962		34.7371	35.5188	34.5077	36.1709	36.3979	32.8651
38.7521	39.3867	38.6151	40.5194	40.3652	37.3833		37.9973	37.2834	34.6371	39.9099	38.58	34.6301		35.269	35.4879	34.9652	36.5406	36.5336	33.6094
38.8436	39.7588	38.7622	40.56	40.7374	37.43		38.0208	37.3576	34.6429	39.9879	38.6271	34.069		35.3748	36.2089	35.5241	36.5515	36.5657	33.8052
DIPG36							DIPG36							DIPG36
GAPDH Ct							ATF4 Ct							SLC7A11 Ct
TSM			N5 media				TSM			N5 media				TSM			N5 media
DMSO	2 µM OGM	10 µM OGM	DMSO	2 µM OGM	10 µM OGM		DMSO	2 µM OGM	10 µM OGM	DMSO	2 µM OGM	10 µM OGM		DMSO	2 µM OGM	10 µM OGM	DMSO	2 µM OGM	10 µM OGM
34.121	36.2879	34.0245	34.3847	38.0746	35.1297		33.7773	34.4618	32.9999	34.3907	36.8349	33.8282		35.8979	35.4593	35.2189	36.474	36.4006	36.1021
34.4906	36.5393	34.5234	34.5001	38.0971	35.3501		33.9753	34.7539	33.6156	34.5682	36.9115	34.4265		36.7219	35.662	35.5311	36.5094	36.7008	36.1283
34.7088	36.6463	34.8262	34.5705	38.2076	35.4235		34.1558	35.0732	33.8263	34.6514	37.1582	34.4352		36.9134	35.7513	35.6164	36.7452	36.9376	36.598
DIPG007							DIPG007							DIPG007
GAPDH Ct							ATF4 Ct							SLC7A11 Ct
TSM			N5 media				TSM			N5 media				TSM			N5 media
DMSO	2 µM OGM	10 µM OGM	DMSO	2 µM OGM	10 µM OGM		DMSO	2 µM OGM	10 µM OGM	DMSO	2 µM OGM	10 µM OGM		DMSO	2 µM OGM	10 µM OGM	DMSO	2 µM OGM	10 µM OGM
37.0296	39.2103	37.7944	37.132	39.8424	39.0645		37.2434	38.1597	36.2483	37.3424	38.1722	37.1022		36.4585	36.264	35.7339	36.3932	35.9275	35.8409
37.8439	39.3181	38.3771	37.4911	39.9975	39.4118		38.1466	38.4586	36.3972	37.8409	38.5	37.4318		36.5065	36.3847	36.0121	36.5376	36.3688	36.2714
37.855	39.3599	38.4902	37.9616	40.0335	39.7002		37.8985	38.7308	36.5505	37.9944	38.5197	37.6194		37.366	36.671	36.4306	37.4652	36.5716	36.6736

## Sheet: Figure 4A
NHA			NHA
LAR II			CellTiter-GLO
DMSO	2 µM OGM		DMSO	2 µM OGM
1371800	675489		1119300	366859
1414680	655238		1199820	383638
1406030	591700		1272350	403281
1166460	634811		1216360	396511
SF7761			SF7761
LAR II			CellTiter-GLO
DMSO	2 µM OGM		DMSO	2 µM OGM
1165890	1443040		2919880	1606350
1131510	1470320		3018100	1861160
819247	1304580		2538790	1987980
963451	1435620		2508350	1989210
DIPG36			DIPG36
LAR II			CellTiter-GLO
DMSO	2 µM OGM		DMSO	2 µM OGM
2161630	1820640		3020840	1571150
2142350	1407340		2935340	1435700
2042730	1530390		2956340	1421540
1865630	1311110		2789250	1497810
DIPG007			DIPG007
LAR II			CellTiter-GLO
DMSO	2 µM OGM		DMSO	2 µM OGM
2155710	1128560		3522870	1181990
2090560	1013470		3646850	1143850
2080630	1071380		3630920	1143430
1909780	997352		3436390	1055800

## Sheet: Figure 4B
NHA
ORF stuffer	hATF4
1071500	900300
1124130	925800
1130350	885080
1117370	855729
SF7761
ORF stuffer	hATF4
6665930	4376840
6767840	4564800
6316900	4198290
6799030	4238070
DIPG36
ORF stuffer	hATF4
851156	438429
941841	496017
847738	540855
843754	499573
DIPG007
ORF stuffer	hATF4
3031680	1860730
3421160	1956650
3342010	2042450
3361980	2076960

[truncated: 8 more sheets: Figure 4C-F, Figure S1, Figure S2, Figure S3, Figure S4, Figure S5, Figure S6, Figure S7]
